# Supplementary material for: A Deep Learning-Enhanced Compartmental Model and Its Application in Modeling Omicron in China
Source: Bioengineering (Basel). 2024 Sep 10;11(9):906. doi: 10.3390/bioengineering11090906 (PMC11428411; doi:10.3390/bioengineering11090906)
Supplement: Supplementary file 1 [file bioengineering-11-00906-s001.zip]

Archive with 2 entries (2 files):
- Dataset_1.csv
- Dataset_2.csv
