# Supplementary material for: A Deep Learning-Enhanced Compartmental Model and Its Application in Modeling Omicron in China
Source: Bioengineering (Basel). 2024 Sep 10;11(9):906. doi: 10.3390/bioengineering11090906 (PMC11428411; doi:10.3390/bioengineering11090906)
Supplement: Supplementary file 1 [file bioengineering-11-00906-s001.zip › Dataset_1.csv]

country	China	China	China	China	China	China	China	China	China	China	China	China	China	China	China	China	China	China	China	China	China	China	China	China	China	China	China	China	China	China	China	China	China	China	China	China	China	China	China	China	China	China	China	China	China	China	China	China	China
province	Anhui	Anhui	Anhui	Beijing	Beijing	Beijing	Chongqing	Chongqing	Chongqing	Fujian	Fujian	Fujian	Gansu	Gansu	Gansu	Guangdong	Guangdong	Guangdong	Guangxi	Guangxi	Guangxi	Guizhou	Guizhou	Guizhou	Hainan	Hainan	Hainan	Hebei	Hebei	Hebei	Heilongjiang	Heilongjiang	Heilongjiang	Henan	Henan	Henan	Hong Kong	Hong Kong	Hong Kong	Hubei	Hubei	Hubei	Hunan	Hunan	Hunan	Inner Mongolia	Inner Mongolia	Inner Mongolia	Jiangsu
status	confirm	dead	heal	confirm	dead	heal	confirm	dead	heal	confirm	dead	heal	confirm	dead	heal	confirm	dead	heal	confirm	dead	heal	confirm	dead	heal	confirm	dead	heal	confirm	dead	heal	confirm	dead	heal	confirm	dead	heal	confirm	dead	heal	confirm	dead	heal	confirm	dead	heal	confirm	dead	heal	confirm
1/22/20	1	0	0	14	0	0	6	0	0	1	0	0	0	0	0	26	0	0	2	0	0	1	0	0	4	0	0	1	0	0	0	0	0	5	0	0	0	0	0	444	17	28	4	0	0	0	0	0	1
1/23/20	9	0	0	22	0	0	9	0	0	5	0	0	2	0	0	32	0	2	5	0	0	3	0	0	5	0	0	1	1	0	2	0	0	5	0	0	2	0	0	444	17	28	9	0	0	0	0	0	5
1/24/20	15	0	0	36	0	1	27	0	0	10	0	0	2	0	0	53	0	2	23	0	0	3	0	0	8	0	0	2	1	0	4	1	0	9	0	0	2	0	0	549	24	31	24	0	0	1	0	0	9
1/25/20	39	0	0	41	0	2	57	0	0	18	0	0	4	0	0	78	0	2	23	0	0	4	0	0	19	0	0	8	1	0	9	1	0	32	0	0	5	0	0	761	40	32	43	0	0	7	0	0	18
1/26/20	60	0	0	68	0	2	75	0	0	35	0	0	7	0	0	111	0	2	36	0	0	5	0	0	22	0	0	13	1	0	15	1	0	83	1	0	8	0	0	1058	52	42	69	0	0	7	0	0	33
1/27/20	70	0	0	80	1	2	110	0	0	59	0	0	14	0	0	151	0	4	46	0	0	7	0	0	33	1	0	18	1	0	21	1	0	128	1	0	8	0	0	1423	76	45	100	0	0	11	0	0	47
1/28/20	106	0	0	91	1	4	132	0	0	80	0	0	19	0	0	207	0	4	51	0	2	9	0	0	40	1	0	33	1	0	33	1	0	168	1	0	8	0	0	3554	125	80	143	0	0	15	0	0	70
1/29/20	152	0	2	111	1	4	147	0	1	84	0	0	24	0	0	277	0	5	58	0	2	9	0	1	43	1	0	48	1	0	38	1	0	206	2	1	10	0	0	3554	125	88	221	0	0	16	0	0	99
1/30/20	200	0	2	114	1	4	182	0	1	101	0	0	26	0	0	354	0	10	78	0	2	12	0	1	46	1	1	65	1	0	44	2	0	278	2	2	10	0	0	4903	162	90	277	0	2	19	0	0	129
1/31/20	237	0	3	139	1	5	211	0	1	120	0	0	29	0	0	436	0	11	87	0	2	29	0	2	52	1	1	82	1	0	59	2	0	352	2	3	12	0	0	5806	204	141	332	0	2	20	0	1	168
2/1/20	297	0	5	168	1	9	247	1	3	144	0	0	40	0	0	535	0	14	100	0	2	29	0	2	62	1	1	96	1	0	80	2	2	422	2	3	13	0	0	7153	249	168	389	0	8	23	0	1	202
2/2/20	340	0	7	191	1	9	300	2	7	159	0	0	51	0	3	632	0	15	111	0	2	38	0	2	64	1	4	104	1	3	95	2	2	493	2	10	15	0	0	11177	350	295	463	0	16	27	0	1	236
2/3/20	408	0	14	212	1	12	337	2	9	179	0	1	55	0	3	725	0	21	127	0	7	46	0	2	72	1	4	113	1	3	121	2	2	566	2	16	15	0	0	13522	414	386	521	0	22	34	0	1	271
2/4/20	480	0	20	228	1	23	366	2	9	194	0	3	57	0	4	813	0	30	139	0	10	58	0	2	80	1	5	126	1	4	155	2	4	675	2	27	17	1	0	16678	479	522	593	0	31	35	0	1	308
2/5/20	530	0	23	253	1	24	389	2	15	205	0	11	62	0	6	895	0	49	150	0	13	64	1	9	99	1	5	135	1	6	190	2	7	764	2	47	21	1	0	19665	549	633	661	0	54	42	0	3	341
2/6/20	591	0	34	274	1	31	411	2	24	215	0	14	62	0	6	970	0	69	168	0	14	71	1	6	106	1	8	157	1	13	227	3	8	851	2	56	24	1	0	22112	618	817	711	0	81	46	0	4	373
2/7/20	665	0	47	297	1	33	426	2	31	224	0	20	67	0	9	1034	1	88	172	0	17	81	1	6	117	2	10	172	1	22	277	3	12	914	3	86	25	1	0	24953	699	1115	772	0	112	50	0	5	408
2/8/20	733	0	59	315	2	34	428	2	39	239	0	24	79	1	12	1095	1	112	183	0	17	89	1	7	124	2	14	195	1	30	295	5	13	981	4	116	26	1	0	27100	780	1439	803	1	156	52	0	5	439
2/9/20	779	1	72	326	2	37	468	2	51	250	0	35	83	2	16	1131	1	141	195	1	18	99	1	7	131	3	19	206	2	34	307	6	14	1033	6	153	29	1	0	29631	871	1795	838	1	186	54	0	5	468
2/10/20	830	3	88	337	2	44	486	2	66	261	0	39	83	2	17	1159	1	167	210	1	24	109	1	10	138	3	19	218	2	41	331	7	30	1073	6	191	38	1	0	31728	974	2222	879	1	208	58	0	5	492
2/11/20	860	4	105	342	3	48	505	3	79	267	0	45	86	2	24	1177	1	212	215	1	33	127	1	17	144	3	20	239	2	48	360	8	28	1105	7	218	49	1	0	33366	1068	2639	912	1	247	58	0	5	515
2/12/20	889	4	127	352	3	56	518	3	102	272	0	53	87	2	31	1219	1	275	222	1	32	133	1	18	157	4	27	251	2	54	378	8	31	1135	8	246	50	1	1	33366	1068	2686	946	2	304	60	0	6	543
2/13/20	910	5	157	366	3	69	529	4	128	279	0	57	90	2	39	1241	2	314	222	2	33	135	1	27	157	4	30	265	3	68	395	9	33	1169	10	296	53	1	1	48206	1310	3459	968	2	339	61	0	6	570
2/14/20	934	6	193	372	3	80	537	5	152	281	0	63	90	2	39	1261	2	362	226	2	36	140	1	28	159	4	43	283	3	87	419	11	47	1184	11	357	56	1	1	54406	1457	4774	988	2	364	65	0	6	593
2/15/20	950	6	221	375	4	98	544	5	184	285	0	71	90	2	49	1294	2	410	235	2	44	143	1	41	162	4	39	291	3	101	425	11	68	1212	13	391	56	1	1	56249	1596	5623	1001	2	425	68	0	7	604
2/16/20	962	6	255	380	4	108	551	5	207	287	0	82	90	2	54	1316	2	465	237	2	49	144	1	46	162	4	52	300	3	105	445	11	79	1231	13	440	57	1	2	58182	1696	6639	1004	3	464	70	0	8	617
2/17/20	973	6	280	381	4	114	553	5	225	290	0	90	91	2	58	1322	4	524	238	2	53	146	1	57	163	4	59	301	3	122	457	11	85	1246	16	509	60	1	2	59989	1789	7862	1006	3	498	72	0	8	626
2/18/20	982	6	361	387	4	122	555	5	254	292	0	93	91	2	62	1328	4	565	242	2	69	146	2	66	163	4	79	306	4	136	464	11	111	1257	19	522	62	1	2	61682	1921	9128	1007	4	527	73	0	8	629
2/19/20	986	6	413	393	4	145	560	5	274	293	0	112	91	2	65	1331	5	606	244	2	86	146	2	70	168	4	84	306	4	152	470	12	120	1262	19	573	63	2	5	62031	2029	10337	1008	4	561	75	0	10	631
2/20/20	987	6	474	395	4	153	567	6	299	293	1	126	91	2	71	1332	5	642	245	2	90	146	2	72	168	4	86	307	5	169	476	12	136	1265	19	637	68	2	6	62442	2144	11788	1010	4	634	75	0	16	631
2/21/20	988	6	539	396	4	169	572	6	316	293	1	149	91	2	76	1333	5	690	246	2	97	146	2	77	168	4	95	308	5	184	479	12	175	1267	19	736	68	2	5	62662	2144	11881	1011	4	661	75	0	17	631
2/22/20	989	6	597	399	4	178	573	6	328	293	1	162	91	2	76	1339	5	728	249	2	104	146	2	90	168	4	104	309	6	203	479	12	204	1270	19	830	69	2	6	64084	2346	15299	1013	4	692	75	0	26	631
2/23/20	989	6	637	399	4	189	575	6	335	293	1	170	91	2	78	1342	6	755	249	2	106	146	2	102	168	5	106	311	6	219	480	12	222	1271	19	868	74	2	11	64084	2346	15343	1016	4	714	75	0	27	631
2/24/20	989	6	663	399	4	198	576	6	349	293	1	183	91	2	80	1345	6	786	251	2	112	146	2	102	168	5	116	311	6	234	480	12	227	1271	19	943	79	2	19	64287	2495	16748	1016	4	731	75	0	34	631
2/25/20	989	6	712	400	4	215	576	6	372	294	1	199	91	2	80	1347	7	822	252	2	134	146	2	104	168	5	124	311	6	248	480	12	243	1271	19	1002	84	2	19	64786	2563	18971	1016	4	768	75	0	35	631
2/26/20	989	6	744	400	4	235	576	6	384	294	1	218	91	2	81	1347	7	851	252	2	147	146	2	104	168	5	129	312	6	261	480	12	249	1271	19	1033	91	2	24	65187	2615	20969	1016	4	783	75	0	38	631
2/27/20	989	6	792	410	5	248	576	6	401	296	1	228	91	2	81	1347	7	890	252	2	161	146	2	112	168	5	131	317	6	274	480	13	270	1272	20	1068	92	2	24	65596	2641	23383	1017	4	804	75	0	43	631
2/28/20	990	6	821	410	7	257	576	6	422	296	1	235	91	2	82	1348	7	935	252	2	168	146	2	112	168	5	133	318	6	277	480	13	283	1272	20	1112	94	2	30	65914	2682	26403	1017	4	830	75	0	45	631
2/29/20	990	6	868	411	8	271	576	6	438	296	1	243	91	2	82	1349	7	983	252	2	176	146	2	112	168	5	148	318	6	282	480	13	301	1272	21	1170	95	2	33	66337	2727	28993	1018	4	846	75	0	49	631
3/1/20	990	6	873	413	8	276	576	6	450	296	1	247	91	2	84	1349	7	1016	252	2	181	146	2	112	168	5	149	318	6	294	480	13	342	1272	22	1198	96	2	36	66907	2761	31536	1018	4	866	75	0	52	631
3/2/20	990	6	917	414	8	282	576	6	469	296	1	255	91	2	85	1350	7	1059	252	2	192	146	2	114	168	5	151	318	6	296	480	13	356	1272	22	1205	100	2	36	67103	2803	33934	1018	4	887	75	0	54	631
3/3/20	990	6	936	414	8	288	576	6	490	296	1	260	91	2	86	1350	7	1101	252	2	202	146	2	114	168	5	155	318	6	300	480	13	366	1272	22	1231	100	2	37	67217	2835	36208	1018	4	906	75	1	59	631
3/4/20	990	6	956	418	8	297	576	6	502	296	1	270	91	2	87	1350	7	1133	252	2	210	146	2	114	168	5	158	318	6	301	480	13	373	1272	22	1234	105	2	37	67332	2871	38557	1018	4	916	75	1	63	631
3/5/20	990	6	970	418	8	297	576	6	512	296	1	277	102	2	87	1351	7	1181	252	2	214	146	2	114	168	6	158	318	6	304	481	13	379	1272	22	1239	105	2	43	67466	2902	40592	1018	4	938	75	1	65	631
3/6/20	990	6	979	422	8	299	576	6	513	296	1	284	119	2	87	1352	7	1216	252	2	217	146	2	114	168	6	158	318	6	305	481	13	396	1272	22	1244	107	2	46	67592	2931	42033	1018	4	955	75	1	65	631
3/7/20	990	6	979	426	8	303	576	6	526	296	1	295	120	2	87	1352	7	1237	252	2	218	146	2	115	168	6	158	318	6	307	481	13	403	1272	22	1244	108	2	51	67666	2959	43500	1018	4	960	75	1	67	631
3/8/20	990	6	984	428	8	308	576	6	527	296	1	295	124	2	87	1352	7	1256	252	2	223	146	2	117	168	6	159	318	6	307	481	13	412	1272	22	1247	114	3	58	67707	2986	45235	1018	4	968	75	1	70	631
3/9/20	990	6	984	428	8	315	576	6	542	296	1	295	124	2	88	1352	8	1260	252	2	230	146	2	123	168	6	159	318	6	307	481	13	430	1272	22	1247	115	3	59	67743	3008	46488	1018	4	979	75	1	70	631
3/10/20	990	6	984	429	8	320	576	6	547	296	1	295	125	2	88	1353	8	1274	252	2	234	146	2	129	168	6	159	318	6	307	481	13	434	1272	22	1247	120	3	65	67760	3024	47743	1018	4	990	75	1	70	631
3/11/20	990	6	984	435	8	326	576	6	554	296	1	295	127	2	88	1356	8	1282	252	2	238	146	2	133	168	6	159	318	6	307	482	13	436	1273	22	1249	126	3	65	67773	3046	49134	1018	4	995	75	1	71	631
3/12/20	990	6	984	435	8	334	576	6	564	296	1	295	127	2	88	1356	8	1289	252	2	241	146	2	137	168	6	160	318	6	308	482	13	441	1273	22	1249	129	3	67	67781	3056	50318	1018	4	999	75	1	71	631
3/13/20	990	6	984	436	8	342	576	6	566	296	1	295	127	2	88	1356	8	1296	252	2	243	146	2	140	168	6	160	318	6	310	482	13	446	1273	22	1249	134	4	77	67786	3062	51553	1018	4	1005	75	1	71	631
3/14/20	990	6	984	437	8	349	576	6	569	296	1	295	129	2	89	1356	8	1299	252	2	243	146	2	143	168	6	160	318	6	310	482	13	447	1273	22	1250	140	4	78	67790	3075	52960	1018	4	1014	75	1	71	631
3/15/20	990	6	984	442	8	353	576	6	570	296	1	295	133	2	91	1360	8	1304	252	2	243	146	2	143	168	6	160	318	6	310	482	13	453	1273	22	1250	145	4	81	67794	3085	54288	1018	4	1014	75	1	71	631
3/16/20	990	6	984	452	8	360	576	6	570	296	1	295	133	2	91	1361	8	1306	252	2	248	146	2	144	168	6	161	318	6	310	482	13	455	1273	22	1250	155	4	84	67798	3099	55142	1018	4	1014	75	1	73	631
3/17/20	990	6	984	456	8	369	576	6	570	296	1	295	133	2	91	1364	8	1307	253	2	248	147	2	144	168	6	161	318	6	310	482	13	456	1273	22	1250	162	4	88	67799	3111	56003	1018	4	1014	75	1	73	631
3/18/20	990	6	984	469	8	378	576	6	570	296	1	295	133	2	91	1370	8	1313	253	2	250	146	2	144	168	6	161	318	6	310	482	13	459	1273	22	1250	181	4	92	67800	3122	56927	1018	4	1014	75	1	73	631
3/19/20	990	6	984	480	8	380	576	6	570	296	1	295	134	2	91	1378	8	1318	253	2	250	146	2	144	168	6	161	318	6	310	483	13	460	1273	22	1250	208	4	95	67800	3130	57682	1018	4	1014	75	1	74	631
3/20/20	990	6	984	491	8	390	576	6	570	299	1	295	134	2	98	1395	8	1323	254	2	250	146	2	144	168	6	161	318	6	310	484	13	463	1273	22	1250	256	4	98	67800	3133	58382	1018	4	1014	75	1	74	631
3/21/20	990	6	984	504	8	396	576	6	570	303	1	295	134	2	113	1400	8	1325	254	2	250	146	2	144	168	6	161	318	6	310	484	13	463	1273	22	1250	273	4	98	67800	3139	58946	1018	4	1014	75	1	74	631
3/22/20	990	6	984	522	8	400	577	6	570	313	1	295	136	2	114	1413	8	1329	254	2	250	146	2	144	168	6	161	319	6	310	484	13	466	1274	22	1250	317	4	100	67800	3153	59433	1018	4	1014	75	1	74	633
3/23/20	990	6	984	537	8	400	578	6	570	313	1	295	136	2	114	1415	8	1332	254	2	250	146	2	144	168	6	161	319	6	310	484	13	465	1274	22	1250	351	4	100	67800	3153	59879	1018	4	1014	75	1	74	633
3/24/20	990	6	984	558	8	401	578	6	570	318	1	295	136	2	119	1428	8	1333	254	2	250	146	2	144	168	6	168	319	6	310	484	13	468	1274	22	1250	382	4	101	67801	3160	60324	1018	4	1014	75	1	74	636
3/25/20	990	6	984	561	8	403	578	6	570	322	1	295	136	2	119	1433	8	1336	254	2	250	146	2	144	168	6	168	319	6	310	484	13	468	1274	22	1250	407	4	102	67801	3163	60811	1018	4	1014	77	1	74	638
3/26/20	990	6	984	566	8	406	578	6	570	328	1	295	136	2	121	1448	8	1336	254	2	250	146	2	144	168	6	168	319	6	310	484	13	469	1275	22	1250	452	4	110	67801	3169	61201	1018	4	1014	89	1	74	640
3/27/20	990	6	984	569	8	408	578	6	570	331	1	295	136	2	123	1456	8	1337	254	2	250	146	2	144	168	6	168	319	6	310	484	13	469	1275	22	1250	494	4	110	67801	3174	61732	1018	4	1014	92	1	74	641
3/28/20	990	6	984	573	8	410	578	6	570	337	1	295	136	2	125	1467	8	1341	254	2	250	146	2	144	168	6	168	319	6	310	484	13	469	1275	22	1251	526	4	112	67801	3177	62098	1018	4	1014	94	1	74	641
3/29/20	990	6	984	577	8	412	579	6	570	338	1	295	138	2	125	1475	8	1349	254	2	250	146	2	144	168	6	168	319	6	310	484	13	469	1276	22	1251	577	4	112	67801	3182	62570	1018	4	1014	95	1	74	644
3/30/20	990	6	984	577	8	415	579	6	570	340	1	295	138	2	125	1484	8	1351	254	2	250	146	2	144	168	6	168	321	6	310	484	13	469	1276	22	1251	623	4	123	67801	3186	62889	1018	4	1014	97	1	74	645
3/31/20	990	6	984	580	8	418	579	6	570	343	1	295	138	2	125	1494	8	1356	254	2	250	146	2	144	168	6	168	321	6	310	484	13	469	1276	22	1251	680	4	128	67801	3187	63153	1018	4	1014	107	1	74	646
4/1/20	990	6	984	580	8	418	579	6	570	345	1	298	138	2	127	1501	8	1357	254	2	250	146	2	144	168	6	168	323	6	310	484	13	469	1276	22	1251	737	4	147	67802	3193	63326	1018	4	1014	111	1	74	646
4/2/20	990	6	984	582	8	424	579	6	570	345	1	299	138	2	127	1507	8	1365	254	2	252	146	2	144	168	6	162	325	6	310	488	13	469	1276	22	1251	784	4	147	67802	3199	63471	1019	4	1014	117	1	74	647
4/3/20	990	6	984	584	8	434	579	6	570	349	1	300	138	2	127	1514	8	1368	254	2	252	146	2	144	168	6	162	326	6	310	489	13	469	1276	22	1251	831	4	173	67802	3203	63612	1019	4	1014	117	1	74	651
4/4/20	990	6	984	585	8	438	579	6	570	350	1	301	138	2	131	1516	8	1378	254	2	252	146	2	144	168	6	162	326	6	310	491	13	469	1276	22	1251	853	4	173	67803	3207	63762	1019	4	1014	117	1	74	651
4/5/20	990	6	984	586	8	441	579	6	570	350	1	303	138	2	131	1524	8	1387	254	2	252	146	2	144	168	6	162	327	6	310	504	13	469	1276	22	1251	882	4	206	67803	3210	63945	1019	4	1014	117	1	74	651
4/6/20	990	6	984	587	8	443	579	6	570	350	1	305	139	2	132	1532	8	1395	254	2	252	146	2	144	168	6	162	327	6	310	524	13	469	1276	22	1252	914	4	216	67803	3212	64014	1019	4	1014	118	1	74	651
4/7/20	990	6	984	587	8	448	579	6	570	351	1	305	139	2	132	1533	8	1401	254	2	252	146	2	144	168	6	162	327	6	312	544	13	469	1276	22	1252	935	4	216	67803	3212	64073	1019	4	1014	121	1	74	651
4/8/20	990	6	984	588	8	455	579	6	570	351	1	308	139	2	133	1536	8	1411	254	2	252	146	2	144	168	6	162	327	6	312	569	13	470	1276	22	1252	960	4	264	67803	3213	64142	1019	4	1014	124	1	74	651
4/9/20	991	6	984	588	8	464	579	6	570	351	1	308	139	2	135	1539	8	1423	254	2	252	146	2	144	168	6	162	327	6	313	609	13	470	1276	22	1252	973	4	293	67803	3215	64187	1019	4	1014	126	1	79	651
4/10/20	991	6	984	588	8	469	579	6	570	351	1	311	139	2	135	1544	8	1434	254	2	252	146	2	144	168	6	162	327	6	313	638	13	470	1276	22	1252	989	4	309	67803	3216	64236	1019	4	1014	128	1	79	651
4/11/20	991	6	984	589	8	474	579	6	570	351	1	317	139	2	135	1548	8	1437	254	2	252	146	2	144	168	6	162	327	6	313	661	13	470	1276	22	1252	1000	4	336	67803	3219	64264	1019	4	1014	155	1	79	652
4/12/20	991	6	984	589	8	479	579	6	570	352	1	321	139	2	135	1552	8	1443	254	2	252	146	2	144	168	6	162	327	6	313	684	13	470	1276	22	1253	1004	4	360	67803	3219	64281	1019	4	1014	189	1	83	653
4/13/20	991	6	984	589	8	484	579	6	570	352	1	325	139	2	135	1555	8	1454	254	2	252	146	2	144	168	6	162	327	6	313	740	13	470	1276	22	1253	1009	4	360	67803	3221	64338	1019	4	1014	190	1	83	653
4/14/20	991	6	984	589	8	491	579	6	570	353	1	329	139	2	136	1564	8	1458	254	2	252	146	2	144	168	6	162	327	6	314	819	13	470	1276	22	1254	1012	4	434	67803	3221	64363	1019	4	1014	190	1	91	653
4/15/20	991	6	984	590	8	495	579	6	570	353	1	331	139	2	136	1566	8	1462	254	2	252	146	2	144	168	6	162	327	6	314	841	13	470	1276	22	1254	1016	4	459	67803	3222	64402	1019	4	1014	190	1	94	653
4/16/20	991	6	984	593	8	503	579	6	570	353	1	333	139	2	137	1571	8	1471	254	2	252	146	2	144	168	6	162	328	6	315	861	13	471	1276	22	1254	1017	4	485	67803	3222	64435	1019	4	1014	193	1	94	653
4/17/20	991	6	984	593	8	509	579	6	570	354	1	334	139	2	137	1577	8	1475	254	2	252	146	2	144	168	6	162	328	6	316	872	13	471	1276	22	1254	1021	4	533	68128	4512	63487	1019	4	1014	193	1	103	653
4/18/20	991	6	984	593	8	509	579	6	570	355	1	336	139	2	137	1579	8	1482	254	2	252	146	2	144	168	6	162	328	6	316	892	13	472	1276	22	1254	1023	4	568	68128	4512	63494	1019	4	1015	193	1	104	653
4/19/20	991	6	984	593	8	510	579	6	570	355	1	339	139	2	137	1580	8	1490	254	2	252	147	2	145	168	6	162	328	6	316	898	13	472	1276	22	1254	1025	4	602	68128	4512	63507	1019	4	1015	193	1	104	653
4/20/20	991	6	984	593	8	514	579	6	570	355	1	339	139	2	137	1581	8	1494	254	2	252	147	2	145	168	6	162	328	6	317	905	13	472	1276	22	1254	1025	4	630	68128	4512	63511	1019	4	1015	194	1	104	653
4/21/20	991	6	984	593	8	516	579	6	570	355	1	341	139	2	137	1582	8	1501	254	2	252	147	2	145	168	6	162	328	6	317	913	13	475	1276	22	1254	1029	4	650	68128	4512	63514	1019	4	1015	194	1	108	653
4/22/20	991	6	984	593	8	518	579	6	570	355	1	342	139	2	137	1582	8	1511	254	2	252	147	2	145	168	6	162	328	6	317	921	13	479	1276	22	1254	1033	4	678	68128	4512	63519	1019	4	1015	194	1	108	653
4/23/20	991	6	984	593	8	524	579	6	573	355	1	346	139	2	137	1585	8	1528	254	2	252	147	2	145	168	6	162	328	6	317	928	13	485	1276	22	1254	1035	4	699	68128	4512	63569	1019	4	1015	194	1	108	653
4/24/20	991	6	985	593	8	525	579	6	573	355	1	349	139	2	137	1585	8	1534	254	2	252	147	2	145	168	6	162	328	6	318	930	13	508	1276	22	1254	1035	4	725	68128	4512	63593	1019	4	1015	197	1	114	653
4/25/20	991	6	985	593	8	525	579	6	573	355	1	349	139	2	137	1586	8	1542	254	2	252	147	2	145	168	6	162	328	6	318	935	13	511	1276	22	1254	1037	4	753	68128	4512	63604	1019	4	1015	198	1	121	653
4/26/20	991	6	985	593	9	525	579	6	573	355	1	349	139	2	137	1587	8	1542	254	2	252	147	2	145	168	6	162	328	6	318	936	13	556	1276	22	1254	1037	4	772	68128	4512	63616	1019	4	1015	198	1	129	653
4/27/20	991	6	985	593	9	536	579	6	573	355	1	349	139	2	137	1587	8	1547	254	2	252	147	2	145	168	6	162	328	6	318	939	13	586	1276	22	1254	1037	4	787	68128	4512	63616	1019	4	1015	199	1	145	653
4/28/20	991	6	985	593	9	538	579	6	573	355	1	352	139	2	137	1588	8	1554	254	2	252	147	2	145	168	6	162	328	6	318	939	13	587	1276	22	1254	1037	4	811	68128	4512	63616	1019	4	1015	199	1	146	653
4/29/20	991	6	985	593	9	542	579	6	573	355	1	353	139	2	137	1588	8	1557	254	2	252	147	2	145	168	6	162	328	6	318	939	13	587	1276	22	1254	1037	4	830	68128	4512	63616	1019	4	1015	200	1	150	653
4/30/20	991	6	985	593	9	547	579	6	573	356	1	353	139	2	137	1588	8	1565	254	2	252	147	2	145	168	6	162	328	6	318	944	13	587	1276	22	1254	1037	4	846	68128	4512	63616	1019	4	1015	201	1	152	653
5/1/20	991	6	985	593	9	547	579	6	573	356	1	353	139	2	137	1588	8	1565	254	2	252	147	2	145	168	6	162	328	6	318	944	13	605	1276	22	1254	1039	4	859	68128	4512	63616	1019	4	1015	201	1	154	653
5/2/20	991	6	985	593	9	547	579	6	573	356	1	353	139	2	137	1588	8	1567	254	2	252	147	2	145	168	6	162	328	6	318	944	13	604	1276	22	1254	1039	4	864	68128	4512	63616	1019	4	1015	201	1	154	653
5/3/20	991	6	985	593	9	553	579	6	573	356	1	353	139	2	137	1588	8	1569	254	2	252	147	2	145	168	6	162	328	6	318	944	13	657	1276	22	1254	1039	4	879	68128	4512	63616	1019	4	1015	201	1	156	653
5/4/20	991	6	985	593	9	554	579	6	573	356	1	353	139	2	137	1588	8	1571	254	2	252	147	2	145	168	6	162	328	6	320	944	13	719	1276	22	1254	1040	4	900	68128	4512	63616	1019	4	1015	201	1	160	653
5/5/20	991	6	985	593	9	555	579	6	573	356	1	353	139	2	137	1588	8	1575	254	2	252	147	2	145	168	6	162	328	6	320	944	13	758	1276	22	1254	1040	4	920	68128	4512	63616	1019	4	1015	201	1	167	653
5/6/20	991	6	985	593	9	557	579	6	573	356	1	354	139	2	137	1589	8	1575	254	2	252	147	2	145	168	6	162	328	6	320	944	13	793	1276	22	1254	1040	4	932	68128	4512	63616	1019	4	1015	201	1	171	653
5/7/20	991	6	985	593	9	560	579	6	573	356	1	354	139	2	137	1589	8	1575	254	2	252	147	2	145	168	6	162	328	6	320	944	13	815	1276	22	1254	1044	4	944	68128	4512	63616	1019	4	1015	201	1	172	653
5/8/20	991	6	985	593	9	560	579	6	573	356	1	354	139	2	137	1589	8	1575	254	2	252	147	2	145	168	6	162	328	6	320	944	13	815	1276	22	1254	1044	4	960	68128	4512	63616	1019	4	1015	201	1	172	653
5/9/20	991	6	985	593	9	565	579	6	573	356	1	354	139	2	137	1589	8	1576	254	2	252	147	2	145	168	6	162	328	6	321	944	13	891	1276	22	1254	1044	4	967	68129	4512	63616	1019	4	1015	201	1	184	653
5/10/20	991	6	985	593	9	568	579	6	573	356	1	354	139	2	137	1589	8	1577	254	2	252	147	2	145	168	6	162	328	6	321	945	13	904	1276	22	1254	1047	4	982	68134	4512	63616	1019	4	1015	208	1	187	653
5/11/20	991	6	985	593	9	571	579	6	573	356	1	354	139	2	137	1589	8	1578	254	2	252	147	2	145	168	6	162	328	6	321	945	13	924	1276	22	1254	1047	4	985	68134	4512	63616	1019	4	1015	209	1	188	653
5/12/20	991	6	985	593	9	573	579	6	573	356	1	354	139	2	137	1589	8	1578	254	2	252	147	2	145	168	6	162	328	6	321	945	13	929	1276	22	1254	1047	4	991	68134	4512	63616	1019	4	1015	209	1	190	653
5/13/20	991	6	985	593	9	574	579	6	573	356	1	354	139	2	137	1589	8	1579	254	2	252	147	2	145	168	6	162	328	6	321	945	13	930	1276	22	1254	1050	4	1008	68134	4512	63616	1019	4	1015	209	1	190	653
5/14/20	991	6	985	593	9	574	579	6	573	356	1	355	139	2	137	1589	8	1579	254	2	252	147	2	145	168	6	162	328	6	321	945	13	930	1276	22	1254	1051	4	1009	68134	4512	63616	1019	4	1015	209	1	194	653
5/15/20	991	6	985	593	9	576	579	6	573	356	1	355	139	2	137	1589	8	1579	254	2	252	147	2	145	169	6	162	328	6	321	945	13	931	1276	22	1254	1052	4	1019	68134	4512	63616	1019	4	1015	209	1	196	653
5/16/20	991	6	985	593	9	577	579	6	573	356	1	355	139	2	137	1590	8	1579	254	2	252	147	2	145	169	6	162	328	6	321	945	13	932	1276	22	1254	1052	4	1022	68134	4512	63616	1019	4	1015	209	1	196	653
5/17/20	991	6	985	593	9	578	579	6	573	356	1	355	139	2	137	1590	8	1579	254	2	252	147	2	145	169	6	162	328	6	322	945	13	932	1276	22	1254	1055	4	1024	68134	4512	63616	1019	4	1015	213	1	196	653
5/18/20	991	6	985	593	9	578	579	6	573	356	1	355	139	2	137	1590	8	1579	254	2	252	147	2	145	169	6	162	328	6	322	945	13	932	1276	22	1254	1055	4	1025	68135	4512	63616	1019	4	1015	216	1	196	653
5/19/20	991	6	985	593	9	578	579	6	573	356	1	355	139	2	137	1590	8	1579	254	2	252	147	2	145	169	6	162	328	6	322	945	13	932	1276	22	1254	1055	4	1025	68135	4512	63616	1019	4	1015	216	1	196	653
5/20/20	991	6	985	593	9	578	579	6	573	356	1	355	139	2	137	1590	8	1579	254	2	252	147	2	145	169	6	162	328	6	322	945	13	932	1276	22	1254	1055	4	1025	68135	4512	63616	1019	4	1015	216	1	196	653
5/21/20	991	6	985	593	9	578	579	6	573	356	1	355	139	2	137	1590	8	1579	254	2	252	147	2	145	169	6	162	328	6	322	945	13	932	1276	22	1254	1063	4	1025	68135	4512	63616	1019	4	1015	216	1	196	653
5/22/20	991	6	985	593	9	579	579	6	573	356	1	355	139	2	137	1591	8	1580	254	2	252	147	2	145	169	6	162	328	6	322	945	13	932	1276	22	1254	1065	4	1029	68135	4512	63616	1019	4	1015	217	1	199	653
5/23/20	991	6	985	593	9	581	579	6	573	356	1	355	139	2	137	1592	8	1580	254	2	252	147	2	145	169	6	162	328	6	322	945	13	932	1276	22	1254	1065	4	1029	68135	4512	63616	1019	4	1015	217	1	199	653
5/24/20	991	6	985	593	9	581	579	6	573	356	1	355	139	2	137	1592	8	1581	254	2	252	147	2	145	169	6	162	328	6	322	945	13	932	1276	22	1254	1065	4	1030	68135	4512	63617	1019	4	1015	227	1	201	653
5/25/20	991	6	985	593	9	581	579	6	573	357	1	355	139	2	137	1592	8	1581	254	2	252	147	2	145	169	6	162	328	6	322	945	13	932	1276	22	1254	1065	4	1030	68135	4512	63617	1019	4	1015	232	1	204	653
5/26/20	991	6	985	593	9	581	579	6	573	357	1	355	139	2	137	1592	8	1581	254	2	252	147	2	145	169	6	162	328	6	322	945	13	932	1276	22	1254	1065	4	1033	68135	4512	63618	1019	4	1015	232	1	205	653
5/27/20	991	6	985	593	9	581	579	6	573	358	1	355	139	2	137	1592	8	1582	254	2	252	147	2	145	169	6	162	328	6	322	945	13	932	1276	22	1254	1066	4	1034	68135	4512	63618	1019	4	1015	232	1	205	653
5/28/20	991	6	985	593	9	581	579	6	573	358	1	355	139	2	137	1592	8	1582	254	2	252	147	2	145	169	6	162	328	6	322	945	13	932	1276	22	1254	1066	4	1035	68135	4512	63618	1019	4	1015	232	1	205	653
5/29/20	991	6	985	593	9	581	579	6	573	358	1	355	139	2	137	1593	8	1583	254	2	252	147	2	145	169	6	163	328	6	322	945	13	932	1276	22	1254	1079	4	1035	68135	4512	63619	1019	4	1015	232	1	205	653
5/30/20	991	6	985	593	9	581	579	6	573	358	1	355	139	2	137	1593	8	1583	254	2	252	147	2	145	169	6	163	328	6	322	945	13	932	1276	22	1254	1082	4	1036	68135	4512	63619	1019	4	1015	232	1	206	653
5/31/20	991	6	985	593	9	581	579	6	573	358	1	355	139	2	137	1595	8	1583	254	2	252	147	2	145	169	6	163	328	6	322	945	13	932	1276	22	1254	1084	4	1037	68135	4512	63620	1019	4	1015	235	1	207	653
6/1/20	991	6	985	593	9	581	579	6	573	358	1	356	139	2	137	1596	8	1583	254	2	252	147	2	145	169	6	163	328	6	322	945	13	932	1276	22	1254	1087	4	1037	68135	4512	63620	1019	4	1015	235	1	209	653
6/2/20	991	6	985	593	9	581	579	6	573	358	1	356	139	2	137	1597	8	1583	254	2	252	147	2	145	169	6	163	328	6	322	945	13	932	1276	22	1254	1093	4	1038	68135	4512	63620	1019	4	1015	235	1	209	653
6/3/20	991	6	985	594	9	583	579	6	573	358	1	356	139	2	137	1598	8	1583	254	2	252	147	2	145	169	6	163	328	6	322	947	13	934	1276	22	1254	1093	4	1039	68135	4512	63620	1019	4	1015	235	1	212	653
6/4/20	991	6	985	594	9	583	579	6	573	358	1	356	139	2	137	1598	8	1584	254	2	252	147	2	145	169	6	163	328	6	322	947	13	934	1276	22	1254	1099	4	1042	68135	4512	63623	1019	4	1015	235	1	213	653
6/5/20	991	6	985	594	9	583	579	6	573	358	1	356	139	2	137	1601	8	1584	254	2	252	147	2	145	169	6	163	328	6	322	947	13	934	1276	22	1254	1102	4	1045	68135	4512	63623	1019	4	1015	235	1	213	653
6/6/20	991	6	985	594	9	583	579	6	573	359	1	356	139	2	137	1602	8	1584	254	2	252	147	2	145	170	6	162	328	6	322	947	13	934	1276	22	1254	1105	4	1048	68135	4512	63623	1019	4	1015	235	1	213	653
6/7/20	991	6	985	594	9	583	579	6	573	359	1	356	139	2	137	1602	8	1585	254	2	252	147	2	145	170	6	162	328	6	322	947	13	934	1276	22	1254	1106	4	1049	68135	4512	63623	1019	4	1015	235	1	218	653
6/8/20	991	6	985	594	9	584	579	6	573	359	1	356	139	2	137	1604	8	1586	254	2	252	147	2	145	170	6	162	328	6	322	947	13	934	1276	22	1254	1107	4	1049	68135	4512	63623	1019	4	1015	235	1	226	653
6/9/20	991	6	985	594	9	584	579	6	573	359	1	356	139	2	137	1604	8	1587	254	2	252	147	2	145	170	6	162	328	6	322	947	13	934	1276	22	1254	1107	4	1050	68135	4512	63623	1019	4	1015	237	1	230	653
6/10/20	991	6	985	594	9	584	579	6	573	360	1	356	139	2	137	1607	8	1588	254	2	252	147	2	145	170	6	162	328	6	322	947	13	934	1276	22	1254	1107	4	1051	68135	4512	63623	1019	4	1015	237	1	230	653
6/11/20	991	6	985	595	9	584	579	6	573	361	1	356	139	2	137	1607	8	1589	254	2	252	147	2	145	170	6	162	328	6	322	947	13	934	1276	22	1254	1107	4	1055	68135	4512	63623	1019	4	1015	237	1	231	653
6/12/20	991	6	985	601	9	584	579	6	573	361	1	356	139	2	137	1608	8	1590	254	2	252	147	2	145	171	6	162	328	6	322	947	13	934	1276	22	1254	1108	4	1060	68135	4512	63623	1019	4	1015	237	1	232	653
6/13/20	991	6	985	637	9	584	580	6	573	361	1	356	139	2	137	1625	8	1590	254	2	252	147	2	145	171	6	162	328	6	322	947	13	934	1276	22	1254	1109	4	1061	68135	4512	63623	1019	4	1015	237	1	232	653
6/14/20	991	6	985	673	9	584	582	6	573	362	1	356	139	2	137	1625	8	1590	254	2	252	147	2	145	171	6	162	331	6	322	947	13	934	1276	22	1254	1109	4	1067	68135	4512	63623	1019	4	1015	237	1	232	653
6/15/20	991	6	985	700	9	584	582	6	573	362	1	356	139	2	137	1628	8	1592	254	2	252	147	2	145	171	6	163	335	6	322	947	13	934	1276	22	1254	1112	4	1067	68135	4512	63623	1019	4	1015	238	1	234	653
6/16/20	991	6	985	731	9	584	582	6	573	362	1	356	149	2	137	1628	8	1593	254	2	252	147	2	145	171	6	163	336	6	322	947	13	934	1276	22	1254	1112	4	1069	68135	4512	63623	1019	4	1015	238	1	234	653
6/17/20	991	6	985	752	9	584	582	6	573	362	1	356	150	2	137	1628	8	1603	254	2	252	147	2	145	171	6	163	338	6	322	947	13	934	1276	22	1254	1120	4	1071	68135	4512	63623	1019	4	1015	238	1	234	653
6/18/20	991	6	985	777	9	584	582	6	573	362	1	357	151	2	137	1631	8	1604	254	2	252	147	2	145	171	6	163	340	6	322	947	13	934	1276	22	1254	1124	4	1072	68135	4512	63623	1019	4	1015	238	1	234	653
6/19/20	991	6	985	777	9	584	582	6	573	362	1	357	151	2	137	1631	8	1604	254	2	252	147	2	145	171	6	163	340	6	322	947	13	934	1276	22	1254	1127	4	1072	68135	4512	63623	1019	4	1015	238	1	234	653
6/20/20	991	6	985	821	9	584	582	6	573	363	1	357	151	2	137	1634	8	1614	254	2	252	147	2	145	171	6	163	344	6	322	947	13	934	1276	22	1254	1128	4	1077	68135	4512	63623	1019	4	1015	238	1	235	653
6/21/20	991	6	985	830	9	584	582	6	573	363	1	357	151	2	137	1634	8	1614	254	2	252	147	2	145	171	6	163	346	6	322	947	13	934	1276	22	1254	1131	5	1078	68135	4512	63623	1019	4	1015	238	1	235	653
6/22/20	991	6	985	843	9	584	582	6	573	363	1	357	158	2	137	1634	8	1619	254	2	252	147	2	145	171	6	163	346	6	323	947	13	934	1276	22	1254	1161	5	1078	68135	4512	63623	1019	4	1015	238	1	236	654
6/23/20	991	6	985	850	9	584	582	6	573	363	1	357	158	2	138	1634	8	1620	254	2	252	147	2	145	171	6	163	348	6	323	947	13	934	1276	22	1254	1177	6	1083	68135	4512	63623	1019	4	1015	238	1	236	654
6/24/20	991	6	985	863	9	584	582	6	573	363	1	357	161	2	138	1635	8	1621	254	2	252	147	2	145	171	6	163	349	6	323	947	13	934	1276	22	1254	1179	6	1086	68135	4512	63623	1019	4	1015	238	1	236	654
6/25/20	991	6	985	874	9	585	582	6	573	363	1	357	161	2	139	1635	8	1621	254	2	252	147	2	145	171	6	165	349	6	324	947	13	934	1276	22	1254	1193	7	1088	68135	4512	63623	1019	4	1015	238	1	236	654
6/26/20	991	6	985	891	9	585	582	6	573	363	1	357	162	2	139	1637	8	1622	254	2	252	147	2	145	171	6	165	349	6	326	947	13	934	1276	22	1254	1196	7	1091	68135	4512	63623	1019	4	1015	238	1	236	654
6/27/20	991	6	985	905	9	585	582	6	573	363	1	357	163	2	140	1637	8	1622	254	2	252	147	2	145	171	6	165	349	6	331	947	13	934	1276	22	1254	1197	7	1095	68135	4512	63623	1019	4	1015	238	1	236	654
6/28/20	991	6	985	912	9	585	582	6	573	363	1	357	163	2	140	1637	8	1625	254	2	252	147	2	145	171	6	165	349	6	333	947	13	934	1276	22	1254	1199	7	1104	68135	4512	63623	1019	4	1015	238	1	237	654
6/29/20	991	6	985	919	9	586	582	6	573	363	1	357	164	2	143	1641	8	1627	254	2	252	147	2	145	171	6	165	349	6	334	947	13	934	1276	22	1254	1203	7	1105	68135	4512	63623	1019	4	1015	238	1	237	654
6/30/20	991	6	985	922	9	587	582	6	573	363	1	359	164	2	146	1641	8	1627	254	2	252	147	2	145	171	6	165	349	6	334	947	13	934	1276	22	1254	1205	7	1107	68135	4512	63623	1019	4	1015	238	1	237	654
7/1/20	991	6	985	923	9	589	582	6	573	363	1	359	164	2	149	1642	8	1627	254	2	252	147	2	145	171	6	165	349	6	334	947	13	934	1276	22	1254	1233	7	1117	68135	4512	63623	1019	4	1015	238	1	237	654
7/2/20	991	6	985	925	9	592	582	6	574	363	1	359	164	2	153	1642	8	1629	254	2	252	147	2	145	171	6	165	349	6	334	947	13	934	1276	22	1254	1242	7	1120	68135	4512	63623	1019	4	1015	238	1	237	654
7/3/20	991	6	985	926	9	594	582	6	574	363	1	360	164	2	154	1643	8	1629	254	2	252	147	2	145	171	6	165	349	6	336	947	13	934	1276	22	1254	1247	7	1125	68135	4512	63623	1019	4	1015	238	1	237	654
7/4/20	991	6	985	928	9	595	582	6	574	363	1	360	167	2	154	1643	8	1631	254	2	252	147	2	145	171	6	165	349	6	337	947	13	934	1276	22	1254	1258	7	1145	68135	4512	63623	1019	4	1015	238	1	237	654
7/5/20	991	6	985	929	9	596	582	6	574	363	1	360	167	2	154	1643	8	1631	254	2	252	147	2	145	171	6	165	349	6	337	947	13	934	1276	22	1254	1268	7	1156	68135	4512	63623	1019	4	1015	239	1	237	654
7/6/20	991	6	985	929	9	596	582	6	574	363	1	360	167	2	154	1643	8	1631	254	2	252	147	2	145	171	6	165	349	6	337	947	13	934	1276	22	1254	1285	7	1157	68135	4512	63623	1019	4	1015	240	1	237	654
7/7/20	991	6	985	929	9	613	582	6	574	363	1	360	167	2	159	1645	8	1631	254	2	252	147	2	145	171	6	165	349	6	337	947	13	934	1276	22	1254	1299	7	1161	68135	4512	63623	1019	4	1015	244	1	237	654
7/8/20	991	6	985	929	9	645	582	6	575	363	1	360	167	2	162	1647	8	1631	254	2	252	147	2	145	171	6	165	349	6	339	947	13	934	1276	22	1254	1323	7	1167	68135	4512	63623	1019	4	1015	244	1	237	654
7/9/20	991	6	985	929	9	645	582	6	575	363	1	360	167	2	162	1647	8	1631	254	2	252	147	2	145	171	6	165	349	6	339	947	13	934	1276	22	1254	1365	7	1167	68135	4512	63623	1019	4	1015	244	1	237	654
7/10/20	991	6	985	929	9	645	582	6	575	363	1	360	167	2	162	1647	8	1631	254	2	252	147	2	145	171	6	165	349	6	339	947	13	934	1276	22	1254	1403	7	1167	68135	4512	63623	1019	4	1015	244	1	237	654
7/11/20	991	6	985	929	9	680	582	6	575	363	1	361	167	2	162	1648	8	1634	254	2	252	147	2	145	171	6	165	349	6	339	947	13	934	1276	22	1254	1431	7	1197	68135	4512	63623	1019	4	1015	245	1	237	654
7/12/20	991	6	985	929	9	694	582	6	575	363	1	361	167	2	162	1650	8	1634	254	2	252	147	2	145	171	6	165	349	6	339	947	13	934	1276	22	1254	1469	7	1214	68135	4512	63623	1019	4	1015	249	1	237	654
7/13/20	991	6	985	929	9	694	582	6	575	363	1	361	167	2	162	1650	8	1634	254	2	252	147	2	145	171	6	165	349	6	339	947	13	934	1276	22	1254	1521	7	1214	68135	4512	63623	1019	4	1015	249	1	237	654
7/14/20	991	6	985	929	9	729	583	6	576	363	1	361	167	2	164	1650	8	1636	254	2	252	147	2	145	171	6	165	349	6	340	947	13	934	1276	22	1254	1569	8	1229	68135	4512	63623	1019	4	1015	249	1	237	654
7/15/20	991	6	985	929	9	752	583	6	576	363	1	361	167	2	165	1650	8	1636	254	2	252	147	2	145	171	6	165	349	6	340	947	13	934	1276	22	1254	1588	8	1241	68135	4512	63623	1019	4	1015	249	1	237	654
7/16/20	991	6	985	929	9	762	583	6	576	363	1	361	167	2	165	1654	8	1636	255	2	252	147	2	145	171	6	165	349	6	340	947	13	934	1276	22	1254	1655	10	1254	68135	4512	63623	1019	4	1015	249	1	237	654
7/17/20	991	6	985	929	9	775	583	6	576	364	1	361	167	2	165	1657	8	1636	255	2	252	147	2	145	171	6	165	349	6	340	947	13	934	1276	22	1254	1713	10	1264	68135	4512	63623	1019	4	1015	249	1	237	654
7/18/20	991	6	985	929	9	788	583	6	576	364	1	361	167	2	165	1659	8	1636	255	2	252	147	2	145	171	6	165	349	6	341	947	13	934	1276	22	1254	1777	12	1274	68135	4512	63623	1019	4	1015	249	1	237	654
7/19/20	991	6	985	929	9	804	583	6	576	364	1	361	167	2	165	1659	8	1637	255	2	252	147	2	145	171	6	165	349	6	341	947	13	934	1276	22	1254	1885	12	1294	68135	4512	63623	1019	4	1015	249	1	237	654
7/20/20	991	6	985	929	9	816	583	6	576	364	1	361	167	2	165	1659	8	1637	255	2	252	147	2	145	171	6	165	349	6	341	947	13	934	1276	22	1254	1958	12	1302	68135	4512	63623	1019	4	1015	249	1	237	654
7/21/20	991	6	985	929	9	833	583	6	576	364	1	361	167	2	165	1661	8	1637	255	2	252	147	2	145	171	6	165	349	6	342	947	13	934	1276	22	1254	2018	14	1324	68135	4512	63623	1019	4	1015	249	1	237	654
7/22/20	991	6	985	929	9	841	583	6	576	364	1	361	167	2	165	1662	8	1637	255	2	253	147	2	145	171	6	165	349	6	342	947	13	934	1276	22	1254	2131	14	1344	68135	4512	63623	1019	4	1015	250	1	241	655
7/23/20	991	6	985	929	9	855	583	6	576	364	1	361	167	2	165	1667	8	1639	255	2	253	147	2	145	171	6	165	349	6	342	947	13	934	1276	22	1254	2249	15	1379	68135	4512	63623	1019	4	1015	250	1	241	655
7/24/20	991	6	985	929	9	867	583	6	576	364	1	361	167	2	165	1669	8	1641	255	2	253	147	2	145	171	6	165	349	6	342	947	13	934	1276	22	1254	2372	16	1407	68135	4512	63623	1019	4	1015	251	1	241	655
7/25/20	991	6	985	929	9	878	583	6	576	365	1	361	167	2	165	1672	8	1642	255	2	253	147	2	145	171	6	165	349	6	342	947	13	934	1276	22	1254	2505	18	1455	68135	4512	63623	1019	4	1015	256	1	244	655
7/26/20	991	6	985	929	9	881	583	6	576	366	1	361	167	2	165	1672	8	1645	255	2	253	147	2	145	171	6	165	349	6	343	947	13	934	1276	22	1254	2633	18	1495	68135	4512	63623	1019	4	1015	258	1	244	655
7/27/20	991	6	985	931	9	895	583	6	576	366	1	361	167	2	165	1672	8	1645	255	2	253	147	2	145	171	6	165	349	6	343	947	13	934	1276	22	1254	2778	22	1486	68135	4512	63623	1019	4	1015	258	1	244	655
7/28/20	991	6	985	932	9	896	583	6	577	366	1	361	167	2	165	1674	8	1648	255	2	253	147	2	145	171	6	165	349	6	343	947	13	934	1276	22	1254	2884	22	1527	68135	4512	63623	1019	4	1015	258	1	244	655
7/29/20	991	6	985	933	9	901	583	6	577	366	1	362	167	2	165	1675	8	1651	255	2	253	147	2	145	171	6	165	349	6	343	947	13	934	1276	22	1254	3002	24	1591	68135	4512	63623	1019	4	1015	258	1	244	655
7/30/20	991	6	985	933	9	911	583	6	577	366	1	363	167	2	165	1678	8	1653	255	2	253	147	2	145	171	6	165	349	6	343	947	13	934	1276	22	1254	3151	24	1660	68135	4512	63623	1019	4	1015	258	1	244	655
7/31/20	991	6	985	933	9	915	583	6	577	366	1	363	167	2	165	1680	8	1653	255	2	253	147	2	145	171	6	165	349	6	343	947	13	934	1276	22	1254	3272	27	1751	68135	4512	63623	1019	4	1015	258	1	244	655
8/1/20	991	6	985	933	9	917	583	6	577	367	1	363	167	2	165	1682	8	1654	255	2	253	147	2	145	171	6	165	349	6	343	947	13	934	1276	22	1254	3396	31	1858	68138	4512	63623	1019	4	1015	258	1	244	655
8/2/20	991	6	985	933	9	917	583	6	577	367	1	363	167	2	165	1683	8	1657	255	2	253	147	2	145	171	6	165	349	6	343	947	13	934	1276	22	1254	3511	34	1959	68138	4512	63623	1019	4	1015	258	1	244	658
8/3/20	991	6	985	933	9	918	583	6	577	367	1	363	167	2	165	1687	8	1659	255	2	253	147	2	145	171	6	165	349	6	343	947	13	934	1276	22	1254	3589	37	2037	68138	4512	63623	1019	4	1015	258	1	244	658
8/4/20	991	6	985	934	9	919	583	6	577	367	1	363	167	2	165	1687	8	1661	255	2	253	147	2	145	171	6	165	349	6	343	947	13	934	1276	22	1254	3669	41	2141	68138	4512	63623	1019	4	1015	258	1	247	658
8/5/20	991	6	985	934	9	919	583	6	577	367	1	363	167	2	165	1687	8	1661	255	2	253	147	2	145	171	6	165	349	6	343	947	13	934	1276	22	1254	3754	43	2314	68138	4512	63623	1019	4	1015	258	1	247	658
8/6/20	991	6	985	935	9	920	583	6	577	367	1	363	167	2	165	1687	8	1663	255	2	253	147	2	145	171	6	165	349	6	343	947	13	934	1276	22	1254	3849	44	2458	68138	4512	63623	1019	4	1015	258	1	247	659
8/7/20	991	6	985	935	9	920	583	6	577	367	1	363	167	2	165	1688	8	1664	255	2	253	147	2	145	171	6	165	349	6	343	947	13	934	1276	22	1254	3938	46	2620	68139	4512	63623	1019	4	1015	258	1	247	659
8/8/20	991	6	985	935	9	920	583	6	577	367	1	363	167	2	165	1693	8	1669	255	2	253	147	2	145	171	6	165	349	6	343	947	13	934	1276	22	1254	4007	47	2755	68139	4512	63623	1019	4	1015	258	1	247	659
8/9/20	991	6	985	935	9	920	583	6	577	367	1	363	167	2	165	1696	8	1671	255	2	253	147	2	145	171	6	165	349	6	343	947	13	934	1276	22	1254	4079	51	2847	68139	4512	63623	1019	4	1015	258	1	253	659
8/10/20	991	6	985	935	9	920	583	6	577	367	1	363	169	2	165	1699	8	1672	255	2	253	147	2	145	171	6	165	350	6	343	948	13	934	1276	22	1254	4148	54	2917	68139	4512	63623	1019	4	1015	258	1	253	659
8/11/20	991	6	985	935	9	920	583	6	577	368	1	363	169	2	165	1699	8	1676	255	2	253	147	2	145	171	6	165	350	6	343	948	13	934	1276	22	1254	4181	58	3052	68139	4512	63623	1019	4	1015	259	1	254	659
8/12/20	991	6	985	935	9	920	583	6	577	368	1	364	169	2	165	1707	8	1678	255	2	253	147	2	145	171	6	165	351	6	343	948	13	934	1276	22	1254	4243	63	3189	68139	4512	63623	1019	4	1015	259	1	254	659
8/13/20	991	6	985	935	9	922	583	6	577	368	1	365	169	2	165	1707	8	1681	255	2	253	147	2	145	171	6	165	351	6	343	948	13	934	1276	22	1254	4312	65	3295	68139	4512	63623	1019	4	1015	259	1	255	659
8/14/20	991	6	985	935	9	923	583	6	577	368	1	365	169	2	165	1709	8	1683	255	2	253	147	2	145	171	6	165	351	6	343	948	13	934	1276	22	1254	4360	66	3392	68139	4512	63625	1019	4	1015	260	1	256	661
8/15/20	991	6	985	935	9	923	583	6	577	369	1	365	169	2	167	1712	8	1684	255	2	253	147	2	145	171	6	165	351	6	343	948	13	934	1276	22	1254	4406	68	3488	68139	4512	63625	1019	4	1015	260	1	256	661
8/16/20	991	6	985	935	9	923	583	6	577	370	1	365	169	2	167	1720	8	1684	255	2	253	147	2	145	171	6	165	351	6	343	948	13	934	1276	22	1254	4480	69	3549	68139	4512	63625	1019	4	1015	260	1	256	661
8/17/20	991	6	985	935	9	924	583	6	577	370	1	365	169	2	167	1721	8	1687	255	2	253	147	2	145	171	6	165	351	6	343	948	13	934	1276	22	1254	4524	69	3599	68139	4512	63625	1019	4	1015	260	1	256	664
8/18/20	991	6	985	935	9	924	583	6	577	370	1	365	169	2	167	1725	8	1689	255	2	253	147	2	145	171	6	165	351	6	343	948	13	934	1276	22	1254	4560	70	3677	68139	4512	63626	1019	4	1015	260	1	256	664
8/19/20	991	6	985	935	9	924	583	6	577	370	1	365	169	2	167	1725	8	1691	255	2	253	147	2	145	171	6	165	351	6	343	948	13	934	1276	22	1254	4586	72	3779	68139	4512	63626	1019	4	1015	260	1	256	664
8/20/20	991	6	985	935	9	924	583	6	577	370	1	365	169	2	167	1725	8	1695	255	2	253	147	2	145	171	6	165	351	6	343	948	13	934	1276	22	1254	4604	73	3827	68139	4512	63626	1019	4	1015	260	1	256	665
8/21/20	991	6	985	935	9	924	583	6	577	371	1	365	169	2	167	1725	8	1696	255	2	253	147	2	145	171	6	165	354	6	343	948	13	934	1276	22	1254	4631	75	3900	68139	4512	63626	1019	4	1015	260	1	257	665
8/22/20	991	6	985	935	9	924	583	6	577	372	1	365	169	2	167	1727	8	1701	255	2	253	147	2	145	171	6	165	359	6	343	948	13	934	1276	22	1254	4657	76	3974	68139	4512	63626	1019	4	1015	260	1	257	665
8/23/20	991	6	985	935	9	924	583	6	577	375	1	365	169	2	167	1727	8	1701	255	2	253	147	2	145	171	6	165	359	6	343	948	13	934	1276	22	1254	4682	77	4018	68139	4512	63626	1019	4	1015	260	1	257	665
8/24/20	991	6	985	935	9	924	583	6	577	375	1	365	169	2	167	1730	8	1702	255	2	253	147	2	145	171	6	165	360	6	343	948	13	934	1276	22	1254	4691	77	4052	68139	4512	63626	1019	4	1015	260	1	257	665
8/25/20	991	6	985	935	9	926	583	6	577	375	1	365	169	2	167	1734	8	1704	255	2	253	147	2	145	171	6	165	360	6	343	948	13	934	1276	22	1254	4710	77	4108	68139	4512	63626	1019	4	1015	260	1	257	665
8/26/20	991	6	985	935	9	926	583	6	577	375	1	366	169	2	167	1734	8	1706	255	2	253	147	2	145	171	6	165	362	6	343	948	13	934	1276	22	1254	4734	78	4161	68139	4512	63626	1019	4	1015	260	1	257	665
8/27/20	991	6	985	935	9	926	583	6	577	376	1	366	169	2	167	1735	8	1715	255	2	253	147	2	145	171	6	165	362	6	343	948	13	934	1276	22	1254	4755	79	4200	68139	4512	63626	1019	4	1015	260	1	257	665
8/28/20	991	6	985	935	9	926	583	6	577	378	1	366	169	2	167	1737	8	1716	255	2	253	147	2	145	171	6	165	362	6	343	948	13	934	1276	22	1254	4768	84	4249	68139	4512	63626	1019	4	1015	260	1	257	665
8/29/20	991	6	985	935	9	926	583	6	577	380	1	366	169	2	167	1738	8	1718	255	2	253	147	2	145	171	6	165	362	6	343	948	13	934	1276	22	1254	4786	86	4287	68139	4512	63626	1019	4	1015	260	1	257	665
8/30/20	991	6	985	935	9	926	583	6	577	382	1	366	169	2	167	1739	8	1720	255	2	253	147	2	145	171	6	165	362	6	343	948	13	935	1276	22	1254	4801	88	4320	68139	4512	63627	1019	4	1015	260	1	257	665
8/31/20	991	6	985	935	9	926	583	6	577	383	1	368	169	2	167	1740	8	1721	255	2	253	147	2	145	171	6	165	365	6	346	948	13	935	1276	22	1254	4810	89	4342	68139	4512	63627	1019	4	1015	261	1	257	665
9/1/20	991	6	985	935	9	926	583	6	577	383	1	369	169	2	167	1742	8	1721	255	2	253	147	2	145	171	6	165	365	6	346	948	13	935	1276	22	1254	4822	90	4380	68139	4512	63627	1019	4	1015	261	1	258	665
9/2/20	991	6	985	935	9	926	583	6	577	383	1	369	169	2	167	1745	8	1722	255	2	253	147	2	145	171	6	165	365	6	347	948	13	935	1276	22	1254	4830	93	4401	68139	4512	63627	1019	4	1015	261	1	259	665
9/3/20	991	6	985	935	9	926	583	6	577	384	1	370	169	2	167	1758	8	1722	257	2	253	147	2	145	171	6	165	365	6	347	948	13	935	1276	22	1254	4838	94	4431	68139	4512	63627	1019	4	1015	261	1	259	665
9/4/20	991	6	985	935	9	926	583	6	577	385	1	370	169	2	167	1760	8	1723	257	2	253	147	2	145	171	6	165	365	6	354	948	13	935	1276	22	1254	4850	94	4456	68139	4512	63627	1019	4	1015	261	1	259	665
9/5/20	991	6	985	935	9	926	583	6	577	386	1	372	170	2	167	1763	8	1727	257	2	253	147	2	145	171	6	165	365	6	354	948	13	935	1276	22	1254	4857	94	4493	68139	4512	63627	1019	4	1015	261	1	259	665
9/6/20	991	6	985	935	9	926	584	6	577	386	1	372	170	2	167	1767	8	1733	257	2	253	147	2	145	171	6	165	365	6	354	948	13	935	1276	22	1254	4878	95	4511	68139	4512	63627	1019	4	1015	261	1	259	665
9/7/20	991	6	985	935	9	926	584	6	577	387	1	372	170	2	167	1769	8	1735	257	2	253	147	2	145	171	6	165	365	6	355	948	13	935	1276	22	1254	4889	98	4524	68139	4512	63627	1019	4	1015	261	1	259	665
9/8/20	991	6	985	935	9	926	584	6	577	387	1	372	170	2	167	1769	8	1737	257	2	253	147	2	145	171	6	165	365	6	355	948	13	935	1276	22	1254	4895	99	4543	68139	4512	63627	1019	4	1015	261	1	259	665
9/9/20	991	6	985	935	9	926	584	6	577	387	1	373	170	2	167	1770	8	1743	257	2	253	147	2	145	171	6	165	365	6	355	948	13	935	1276	22	1254	4901	99	4557	68139	4512	63627	1019	4	1015	261	1	259	665
9/10/20	991	6	985	935	9	926	584	6	577	387	1	374	170	2	168	1774	8	1745	257	2	253	147	2	145	171	6	165	365	6	355	948	13	935	1276	22	1254	4913	99	4582	68139	4512	63627	1019	4	1015	261	1	259	665
9/11/20	991	6	985	935	9	926	584	6	577	388	1	375	170	2	168	1776	8	1745	257	2	253	147	2	145	171	6	165	365	6	355	948	13	935	1276	22	1254	4925	99	4598	68139	4512	63627	1019	4	1015	261	1	259	665
9/12/20	991	6	985	935	9	926	584	6	577	388	1	376	170	2	168	1777	8	1749	258	2	253	147	2	145	171	6	165	365	6	355	948	13	935	1277	22	1254	4938	100	4613	68139	4512	63627	1019	4	1015	261	1	259	665
9/13/20	991	6	985	935	9	926	584	6	577	390	1	376	170	2	168	1778	8	1751	258	2	253	147	2	145	171	6	165	365	6	356	948	13	935	1277	22	1254	4957	100	4630	68139	4512	63627	1019	4	1015	261	1	259	665
9/14/20	991	6	985	935	9	926	584	6	577	390	1	377	170	2	168	1782	8	1755	258	2	253	147	2	145	171	6	165	365	6	356	948	13	935	1277	22	1254	4971	101	4635	68139	4512	63627	1019	4	1015	261	1	259	665
9/15/20	991	6	985	935	9	926	584	6	577	392	1	377	170	2	168	1783	8	1757	258	2	253	147	2	145	171	6	165	365	6	356	948	13	935	1277	22	1254	4975	101	4646	68139	4512	63627	1019	4	1015	261	1	259	665
9/16/20	991	6	985	935	9	926	584	6	577	392	1	377	170	2	168	1784	8	1760	258	2	253	147	2	145	171	6	165	365	6	356	948	13	935	1278	22	1254	4984	102	4663	68139	4512	63627	1019	4	1015	261	1	259	665
9/17/20	991	6	985	935	9	926	584	6	577	393	1	379	170	2	168	1787	8	1764	258	2	253	147	2	145	171	6	165	365	6	356	948	13	935	1278	22	1254	4993	102	4682	68139	4512	63627	1019	4	1015	261	1	259	665
9/18/20	991	6	985	935	9	926	584	6	577	394	1	380	170	2	168	1793	8	1767	258	2	253	147	2	145	171	6	165	365	6	356	948	13	935	1278	22	1254	4996	103	4696	68139	4512	63627	1019	4	1015	261	1	259	665
9/19/20	991	6	985	935	9	926	584	6	577	395	1	380	170	2	168	1797	8	1767	258	2	253	147	2	145	171	6	165	365	6	356	948	13	935	1279	22	1254	5009	103	4708	68139	4512	63627	1019	4	1015	261	1	259	665
9/20/20	991	6	985	935	9	926	584	6	577	396	1	380	170	2	168	1800	8	1771	258	2	253	147	2	145	171	6	165	365	6	356	948	13	935	1279	22	1254	5032	103	4712	68139	4512	63627	1019	4	1015	263	1	259	665
9/21/20	991	6	985	935	9	926	584	6	578	396	1	380	170	2	168	1803	8	1774	258	2	254	147	2	145	171	6	165	365	6	357	948	13	935	1279	22	1254	5038	103	4717	68139	4512	63627	1019	4	1015	263	1	259	665
9/22/20	991	6	985	935	9	926	584	6	578	396	1	381	170	2	168	1807	8	1777	258	2	254	147	2	145	171	6	165	365	6	357	948	13	935	1280	22	1254	5046	103	4729	68139	4512	63627	1019	4	1015	263	1	259	665
9/23/20	991	6	985	935	9	926	584	6	578	396	1	381	170	2	168	1807	8	1780	259	2	254	147	2	145	171	6	165	365	6	357	948	13	935	1280	22	1254	5049	103	4749	68139	4512	63627	1019	4	1015	263	1	259	666
9/24/20	991	6	985	936	9	926	584	6	578	396	1	384	170	2	168	1809	8	1782	259	2	254	147	2	145	171	6	165	365	6	357	948	13	935	1280	22	1254	5056	104	4758	68139	4512	63627	1019	4	1015	263	1	259	666
9/25/20	991	6	985	936	9	926	584	6	578	397	1	385	170	2	168	1812	8	1785	259	2	254	147	2	145	171	6	165	365	6	357	948	13	935	1280	22	1254	5058	104	4765	68139	4512	63627	1019	4	1015	263	1	259	666
9/26/20	991	6	985	936	9	926	584	6	578	401	1	385	170	2	168	1814	8	1785	259	2	254	147	2	145	171	6	165	365	6	357	948	13	935	1280	22	1254	5059	105	4777	68139	4512	63627	1019	4	1015	263	1	259	666
9/27/20	991	6	985	936	9	926	584	6	578	403	1	387	170	2	168	1819	8	1789	259	2	254	147	2	145	171	6	165	365	6	358	948	13	935	1280	22	1254	5065	105	4786	68139	4512	63627	1019	4	1015	266	1	259	666
9/28/20	991	6	985	936	9	926	584	6	578	404	1	387	170	2	168	1819	8	1792	259	2	254	147	2	145	171	6	165	365	6	358	948	13	935	1280	22	1254	5075	105	4790	68139	4512	63627	1019	4	1015	266	1	259	666
9/29/20	991	6	985	936	9	926	584	6	578	409	1	388	170	2	168	1827	8	1796	259	2	254	147	2	145	171	6	165	365	6	358	948	13	935	1281	22	1254	5079	105	4807	68139	4512	63627	1019	4	1015	266	1	259	666
9/30/20	991	6	985	936	9	926	584	6	578	409	1	390	170	2	168	1827	8	1799	259	2	255	147	2	145	171	6	165	365	6	358	948	13	935	1281	22	1254	5087	105	4827	68139	4512	63627	1019	4	1015	266	1	259	666
10/1/20	991	6	985	936	9	926	585	6	578	411	1	390	170	2	168	1831	8	1800	259	2	255	147	2	145	171	6	165	365	6	358	948	13	935	1281	22	1254	5097	105	4837	68139	4512	63627	1019	4	1015	266	1	260	666
10/2/20	991	6	985	936	9	926	585	6	578	411	1	391	170	2	168	1834	8	1803	259	2	255	147	2	145	171	6	165	365	6	358	948	13	935	1281	22	1254	5104	105	4843	68139	4512	63627	1019	4	1015	266	1	260	666
10/3/20	991	6	985	936	9	926	585	6	578	411	1	393	170	2	168	1840	8	1804	260	2	255	147	2	145	171	6	165	365	6	358	948	13	935	1281	22	1254	5108	105	4849	68139	4512	63627	1019	4	1015	266	1	261	666
10/4/20	991	6	985	936	9	926	585	6	578	413	1	394	170	2	168	1841	8	1806	260	2	255	147	2	145	171	6	165	365	6	358	948	13	935	1281	22	1254	5113	105	4861	68139	4512	63627	1019	4	1015	268	1	261	667
10/5/20	991	6	985	936	9	926	585	6	578	413	1	394	170	2	168	1846	8	1808	260	2	255	147	2	145	171	6	165	365	6	358	948	13	935	1281	22	1255	5124	105	4864	68139	4512	63627	1019	4	1015	268	1	261	667
10/6/20	991	6	985	936	9	926	585	6	578	413	1	397	170	2	168	1848	8	1811	260	2	255	147	2	145	171	6	165	365	6	358	948	13	935	1281	22	1255	5132	105	4875	68139	4512	63627	1019	4	1015	268	1	261	667
10/7/20	991	6	985	936	9	926	585	6	578	413	1	397	170	2	168	1848	8	1815	260	2	255	147	2	145	171	6	165	365	6	358	948	13	935	1281	22	1255	5143	105	4885	68139	4512	63627	1019	4	1015	268	1	261	667
10/8/20	991	6	985	936	9	927	585	6	578	414	1	399	170	2	168	1851	8	1821	260	2	255	147	2	145	171	6	165	365	6	358	948	13	935	1281	22	1255	5161	105	4890	68139	4512	63627	1019	4	1015	268	1	261	667
10/9/20	991	6	985	936	9	927	585	6	578	414	1	400	170	2	168	1852	8	1822	260	2	256	147	2	145	171	6	165	365	6	358	948	13	935	1281	22	1255	5169	105	4906	68139	4512	63627	1019	4	1015	268	1	261	667
10/10/20	991	6	985	936	9	927	585	6	578	415	1	400	170	2	168	1858	8	1823	260	2	256	147	2	145	171	6	165	365	6	358	948	13	935	1281	22	1255	5175	105	4914	68139	4512	63627	1019	4	1015	268	1	261	667
10/11/20	991	6	985	937	9	927	585	6	578	416	1	400	170	2	168	1861	8	1823	260	2	256	147	2	145	171	6	165	367	6	358	948	13	935	1281	22	1255	5182	105	4919	68139	4512	63627	1019	4	1015	269	1	262	667
10/12/20	991	6	985	937	9	927	585	6	578	416	1	406	170	2	168	1863	8	1825	260	2	256	147	2	145	171	6	165	367	6	358	948	13	935	1281	22	1255	5193	105	4921	68139	4512	63627	1019	4	1015	270	1	262	667
10/13/20	991	6	985	937	9	927	585	6	578	416	1	406	170	2	168	1869	8	1826	260	2	256	147	2	145	171	6	165	367	6	358	948	13	935	1281	22	1256	5201	105	4931	68139	4512	63627	1019	4	1015	270	1	263	667
10/14/20	991	6	985	937	9	927	585	6	578	416	1	406	170	2	168	1873	8	1829	260	2	256	147	2	145	171	6	165	368	6	358	948	13	935	1281	22	1256	5201	105	4932	68139	4512	63627	1019	4	1015	270	1	263	667
10/15/20	991	6	985	937	9	927	586	6	578	417	1	406	170	2	168	1875	8	1831	260	2	256	147	2	145	171	6	165	368	6	358	948	13	935	1281	22	1256	5213	105	4943	68139	4512	63627	1019	4	1015	275	1	263	669
10/16/20	991	6	985	937	9	927	586	6	578	417	1	406	170	2	168	1877	8	1832	260	2	256	147	2	145	171	6	165	368	6	358	948	13	935	1281	22	1256	5220	105	4951	68139	4512	63627	1019	4	1015	275	1	263	669
10/17/20	991	6	985	937	9	927	586	6	578	417	1	407	170	2	168	1881	8	1836	260	2	258	147	2	145	171	6	165	368	6	358	948	13	935	1281	22	1256	5237	105	4963	68139	4512	63627	1019	4	1015	275	1	265	669
10/18/20	991	6	985	937	9	927	586	6	578	417	1	409	170	2	168	1884	8	1840	260	2	258	147	2	145	171	6	165	368	6	358	948	13	935	1281	22	1256	5241	105	4973	68139	4512	63627	1019	4	1015	275	1	265	669
10/19/20	991	6	985	938	9	927	587	6	578	418	1	409	170	2	168	1889	8	1841	260	2	258	147	2	145	171	6	165	368	6	358	948	13	935	1281	22	1256	5256	105	4982	68139	4512	63627	1019	4	1015	275	1	266	670
10/20/20	991	6	985	938	9	927	587	6	579	419	1	409	170	2	168	1892	8	1844	260	2	258	147	2	145	171	6	165	368	6	358	948	13	935	1283	22	1256	5261	105	4996	68139	4512	63627	1019	4	1015	275	1	266	670
10/21/20	991	6	985	938	9	927	587	6	579	420	1	409	170	2	168	1895	8	1848	260	2	258	147	2	145	171	6	165	368	6	358	948	13	935	1283	22	1257	5269	105	5004	68139	4512	63627	1019	4	1015	275	1	266	670
10/22/20	991	6	985	938	9	928	589	6	579	427	1	409	170	2	168	1895	8	1851	260	2	258	147	2	145	171	6	165	368	6	359	948	13	935	1283	22	1257	5280	105	5019	68139	4512	63627	1019	4	1015	275	1	266	670
10/23/20	991	6	985	940	9	928	589	6	579	429	1	409	170	2	168	1904	8	1857	260	2	258	147	2	145	171	6	165	368	6	359	948	13	935	1283	22	1257	5284	105	5029	68139	4512	63627	1019	4	1015	275	1	266	670
10/24/20	991	6	985	940	9	928	589	6	579	429	1	410	170	2	168	1907	8	1861	260	2	258	147	2	145	171	6	165	368	6	359	948	13	935	1283	22	1257	5289	105	5041	68139	4512	63627	1019	4	1015	275	1	267	670
10/25/20	991	6	985	940	9	928	589	6	579	430	1	410	170	2	168	1908	8	1865	260	2	258	147	2	145	171	6	165	369	6	359	948	13	935	1283	22	1257	5295	105	5047	68139	4512	63627	1019	4	1015	277	1	267	670
10/26/20	991	6	985	941	9	928	589	6	579	431	1	410	170	2	168	1909	8	1869	260	2	258	147	2	145	171	6	165	371	6	359	949	13	935	1283	22	1257	5303	105	5050	68139	4512	63627	1019	4	1015	278	1	268	670
10/27/20	991	6	985	941	9	928	589	6	579	431	1	410	170	2	168	1911	8	1870	260	2	258	147	2	145	171	6	165	372	6	359	949	13	935	1284	22	1257	5308	105	5053	68139	4512	63627	1019	4	1015	279	1	268	670
10/28/20	991	6	985	942	9	928	589	6	579	432	1	410	170	2	168	1914	8	1870	260	2	258	147	2	145	171	6	165	372	6	359	949	13	935	1284	22	1257	5310	105	5063	68139	4512	63627	1019	4	1015	287	1	268	672
10/29/20	991	6	985	942	9	929	589	6	579	436	1	410	170	2	168	1916	8	1877	260	2	258	147	2	145	171	6	165	372	6	359	949	13	935	1284	22	1258	5313	105	5073	68139	4512	63627	1019	4	1015	287	1	268	672
10/30/20	991	6	985	942	9	929	589	6	579	436	1	410	170	2	168	1919	8	1882	260	2	258	147	2	145	171	6	165	373	6	359	949	13	935	1284	22	1258	5320	105	5082	68139	4512	63627	1020	4	1015	288	1	268	672
10/31/20	991	6	985	942	9	929	589	6	579	437	1	411	177	2	168	1922	8	1882	260	2	258	147	2	145	171	6	165	373	6	359	949	13	935	1284	22	1258	5323	105	5089	68139	4512	63627	1020	4	1015	291	1	270	672
11/1/20	991	6	985	942	9	929	589	6	579	437	1	411	180	2	168	1927	8	1887	260	2	258	147	2	145	171	6	165	373	6	359	949	13	935	1284	22	1258	5330	105	5096	68139	4512	63627	1020	4	1015	291	1	270	673
11/2/20	991	6	985	944	9	929	589	6	580	441	1	412	180	2	168	1935	8	1891	260	2	258	147	2	145	171	6	165	373	6	360	949	13	935	1284	22	1258	5336	105	5102	68143	4512	63627	1020	4	1015	295	1	270	674
11/3/20	991	6	985	944	9	929	589	6	580	443	1	413	180	2	168	1938	8	1892	260	2	258	147	2	145	171	6	165	373	6	360	949	13	935	1284	22	1258	5345	105	5109	68143	4512	63627	1020	4	1015	297	1	270	674
11/4/20	991	6	985	945	9	929	589	6	580	444	1	414	180	2	168	1938	8	1896	260	2	258	147	2	145	171	6	165	373	6	360	949	13	935	1286	22	1258	5348	106	5118	68143	4512	63627	1020	4	1015	298	1	270	674
11/5/20	991	6	985	945	9	929	589	6	580	446	1	415	180	2	168	1941	8	1899	260	2	258	147	2	145	171	6	165	373	6	360	949	13	935	1286	22	1258	5355	106	5126	68143	4512	63627	1020	4	1015	300	1	270	674
11/6/20	991	6	985	945	9	929	589	6	580	455	1	417	180	2	176	1943	8	1902	260	2	258	147	2	145	171	6	165	373	6	360	949	13	935	1286	22	1258	5361	107	5131	68143	4512	63627	1020	4	1015	303	1	270	674
11/7/20	991	6	985	945	9	929	589	6	580	456	1	418	180	2	176	1945	8	1902	260	2	258	147	2	145	171	6	165	373	6	361	949	13	935	1286	22	1258	5364	107	5139	68147	4512	63627	1020	4	1015	303	1	271	674
11/8/20	991	6	985	945	9	929	589	6	580	456	1	419	180	2	176	1949	8	1904	260	2	258	147	2	145	171	6	165	373	6	361	949	13	935	1286	22	1258	5374	107	5144	68147	4512	63627	1020	4	1015	305	1	272	675
11/9/20	991	6	985	947	9	929	589	6	582	459	1	419	180	2	176	1955	8	1909	260	2	258	147	2	145	171	6	165	373	6	361	949	13	935	1286	22	1258	5380	107	5146	68147	4512	63627	1020	4	1015	305	1	273	675
11/10/20	992	6	985	947	9	931	589	6	582	459	1	420	180	2	176	1955	8	1915	260	2	258	147	2	145	171	6	165	373	6	361	949	13	935	1286	22	1258	5389	108	5153	68147	4512	63627	1020	4	1015	305	1	273	676
11/11/20	992	6	985	947	9	931	589	6	582	460	1	420	180	2	176	1956	8	1918	260	2	258	147	2	145	171	6	165	373	6	361	949	13	936	1286	22	1259	5407	108	5159	68147	4512	63627	1020	4	1015	306	1	274	676
11/12/20	992	6	985	947	9	932	589	6	582	460	1	420	181	2	177	1956	8	1921	260	2	258	147	2	145	171	6	165	373	6	361	949	13	936	1287	22	1259	5430	108	5170	68147	4512	63627	1020	4	1015	307	1	281	676
11/13/20	992	6	985	947	9	932	589	6	582	461	1	423	181	2	177	1963	8	1922	260	2	258	147	2	145	171	6	165	373	6	362	949	13	936	1287	22	1259	5436	108	5177	68147	4512	63627	1020	4	1015	307	1	282	676
11/14/20	992	6	985	947	9	932	589	6	582	461	1	426	181	2	177	1966	8	1922	260	2	258	147	2	145	171	6	165	373	6	362	949	13	936	1288	22	1259	5444	108	5187	68148	4512	63627	1020	4	1015	307	1	282	676
11/15/20	992	6	985	947	9	932	589	6	582	461	1	426	181	2	177	1968	8	1923	260	2	258	147	2	145	171	6	165	373	6	362	949	13	936	1288	22	1259	5458	108	5194	68148	4512	63627	1020	4	1015	307	1	282	677
11/16/20	992	6	985	947	9	933	589	6	583	461	1	430	181	2	177	1971	8	1925	260	2	258	147	2	145	171	6	165	373	6	363	949	13	936	1288	22	1259	5466	108	5198	68148	4512	63627	1020	4	1015	307	1	286	677
11/17/20	992	6	985	947	9	933	589	6	583	461	1	431	181	2	177	1972	8	1930	260	2	258	147	2	145	171	6	165	373	6	363	949	13	936	1288	22	1260	5470	108	5212	68148	4512	63628	1020	4	1015	307	1	287	677
11/18/20	992	6	985	947	9	935	590	6	583	463	1	431	181	2	177	1973	8	1933	262	2	258	147	2	145	171	6	165	373	6	363	949	13	936	1288	22	1261	5479	108	5224	68148	4512	63628	1020	4	1015	308	1	287	677
11/19/20	992	6	985	948	9	936	590	6	583	469	1	433	181	2	177	1975	8	1933	262	2	258	147	2	145	171	6	165	373	6	363	949	13	936	1288	22	1261	5491	108	5233	68148	4512	63628	1020	4	1015	308	1	288	677
11/20/20	992	6	985	948	9	936	590	6	583	469	1	434	181	2	178	1975	8	1935	262	2	258	147	2	145	171	6	165	373	6	363	949	13	936	1288	22	1261	5517	108	5239	68148	4512	63628	1020	4	1015	308	1	290	677
11/21/20	992	6	985	949	9	936	590	6	583	473	1	434	181	2	178	1975	8	1937	263	2	258	147	2	145	171	6	165	373	6	363	949	13	936	1288	22	1261	5560	108	5248	68148	4512	63628	1020	4	1015	310	1	290	677
11/22/20	992	6	985	950	9	936	590	6	583	474	1	434	181	2	178	1979	8	1939	263	2	258	147	2	145	171	6	165	373	6	365	949	13	936	1288	22	1261	5628	108	5259	68148	4512	63628	1020	4	1016	310	1	291	677
11/23/20	992	6	985	950	9	936	590	6	583	478	1	434	181	2	178	1983	8	1940	263	2	258	147	2	145	171	6	165	373	6	366	949	13	936	1289	22	1261	5701	108	5267	68148	4512	63628	1020	4	1016	311	1	291	679
11/24/20	992	6	985	950	9	936	590	6	583	479	1	437	181	2	179	1984	8	1941	263	2	258	147	2	145	171	6	165	373	6	366	949	13	936	1289	22	1261	5781	108	5274	68148	4512	63628	1020	4	1016	311	1	291	679
11/25/20	992	6	985	950	9	937	590	6	583	480	1	437	181	2	179	1988	8	1942	263	2	258	147	2	145	171	6	165	373	6	366	949	13	936	1289	22	1261	5866	108	5295	68148	4512	63629	1020	4	1016	320	1	296	680
11/26/20	992	6	985	950	9	937	590	6	583	481	1	438	181	2	179	1988	8	1943	263	2	258	147	2	145	171	6	165	373	6	366	949	13	936	1289	22	1261	5947	108	5300	68148	4512	63629	1020	4	1016	320	1	296	680
11/27/20	992	6	986	950	9	937	590	6	583	483	1	440	181	2	179	1988	8	1947	263	2	258	147	2	145	171	6	165	373	6	366	949	13	936	1289	22	1261	6039	108	5313	68148	4512	63630	1020	4	1016	320	1	301	680
11/28/20	992	6	986	950	9	937	590	6	583	487	1	442	182	2	179	1988	8	1947	263	2	258	147	2	145	171	6	165	373	6	366	949	13	936	1289	22	1261	6123	109	5328	68148	4512	63630	1020	4	1016	320	1	302	680
11/29/20	992	6	986	950	9	938	590	6	583	487	1	443	182	2	179	1989	8	1950	263	2	258	147	2	145	171	6	165	373	6	366	949	13	936	1289	22	1261	6238	109	5340	68148	4512	63633	1020	4	1016	323	1	304	680
11/30/20	992	6	986	951	9	938	590	6	583	489	1	443	182	2	179	1989	8	1950	263	2	259	147	2	145	171	6	165	373	6	366	949	13	936	1289	22	1262	6314	109	5344	68148	4512	63633	1020	4	1016	327	1	305	680
12/1/20	992	6	986	951	9	938	590	6	583	490	1	447	182	2	179	1992	8	1952	263	2	259	147	2	145	171	6	165	373	6	366	949	13	936	1290	22	1263	6396	109	5361	68148	4512	63633	1020	4	1016	329	1	305	680
12/2/20	992	6	986	951	9	938	590	6	583	490	1	450	182	2	179	1996	8	1953	263	2	260	147	2	145	171	6	165	373	6	366	949	13	936	1290	22	1263	6499	110	5394	68149	4512	63633	1020	4	1016	330	1	306	680
12/3/20	992	6	986	951	9	938	590	6	583	492	1	450	182	2	179	1997	8	1953	263	2	260	147	2	145	171	6	165	373	6	366	949	13	936	1292	22	1265	6589	110	5423	68149	4512	63633	1020	4	1016	333	1	306	680
12/4/20	992	6	986	952	9	939	590	6	583	493	1	450	182	2	179	2000	8	1956	263	2	260	147	2	145	171	6	165	373	6	366	949	13	936	1295	22	1265	6701	112	5465	68149	4512	63633	1020	4	1016	333	1	306	680
12/5/20	992	6	986	952	9	939	590	6	583	499	1	452	182	2	179	2002	8	1958	263	2	260	147	2	145	171	6	165	373	6	366	949	13	936	1295	22	1266	6802	112	5511	68149	4512	63633	1020	4	1016	333	1	306	680
12/6/20	992	6	986	952	9	939	590	6	583	500	1	453	182	2	180	2004	8	1960	263	2	260	147	2	145	171	6	165	373	6	367	949	13	936	1295	22	1266	6897	112	5567	68149	4512	63633	1020	4	1016	336	1	308	680
12/7/20	992	6	986	952	9	939	590	6	583	500	1	453	182	2	180	2007	8	1964	263	2	260	147	2	145	171	6	165	373	6	367	949	13	936	1295	22	1266	6975	112	5626	68149	4512	63635	1020	4	1016	336	1	308	680
12/8/20	992	6	986	952	9	939	590	6	583	500	1	454	182	2	180	2009	8	1966	264	2	261	147	2	145	171	6	165	373	6	367	949	13	936	1295	22	1266	7075	112	5696	68149	4512	63635	1020	4	1016	336	1	308	681
12/9/20	992	6	986	952	9	939	590	6	583	501	1	455	182	2	180	2010	8	1968	264	2	261	147	2	145	171	6	165	373	6	367	949	13	936	1295	22	1266	7179	114	5783	68149	4512	63635	1020	4	1016	337	1	309	681
12/10/20	992	6	986	952	9	939	590	6	583	501	1	458	182	2	180	2013	8	1969	264	2	261	147	2	145	171	6	165	373	6	367	951	13	936	1295	22	1266	7291	114	5900	68149	4512	63636	1020	4	1016	337	1	311	681
12/11/20	992	6	986	952	9	939	590	6	583	502	1	458	182	2	180	2015	8	1970	264	2	261	147	2	145	171	6	165	373	6	367	951	13	936	1295	22	1266	7377	114	5996	68149	4512	63636	1020	4	1016	337	1	313	683
12/12/20	992	6	986	954	9	940	590	6	583	502	1	460	182	2	180	2016	8	1972	264	2	261	147	2	145	171	6	165	373	6	367	956	13	936	1295	22	1266	7446	115	6114	68149	4512	63636	1020	4	1016	337	1	313	684
12/13/20	992	6	986	955	9	940	590	6	583	502	1	463	182	2	180	2017	8	1973	264	2	261	147	2	145	171	6	165	373	6	367	958	13	936	1295	22	1266	7541	117	6202	68149	4512	63636	1020	4	1016	338	1	313	684
12/14/20	992	6	986	956	9	940	590	6	583	502	1	469	182	2	180	2018	8	1973	264	2	261	147	2	145	171	6	165	373	6	367	960	13	936	1295	22	1266	7623	120	6266	68149	4512	63636	1020	4	1016	342	1	314	684
12/15/20	992	6	986	957	9	940	590	6	583	503	1	471	182	2	180	2021	8	1973	264	2	261	147	2	145	171	6	165	373	6	367	960	13	936	1295	22	1266	7721	122	6345	68149	4512	63637	1020	4	1016	342	1	315	684
12/16/20	992	6	986	957	9	940	590	6	584	503	1	473	182	2	180	2022	8	1973	264	2	261	147	2	145	171	6	165	373	6	367	960	13	936	1295	22	1267	7803	123	6439	68149	4512	63637	1020	4	1016	342	1	322	684
12/17/20	992	6	986	957	9	940	590	6	584	503	1	475	182	2	180	2026	8	1973	264	2	261	147	2	145	171	6	165	373	6	367	960	13	936	1296	22	1267	7899	125	6534	68149	4512	63637	1020	4	1016	342	1	322	684
12/18/20	992	6	986	959	9	940	590	6	584	504	1	477	182	2	180	2027	8	1977	264	2	261	147	2	145	171	6	165	373	6	367	960	13	936	1296	22	1268	7969	129	6628	68149	4512	63637	1020	4	1016	342	1	324	684
12/19/20	992	6	986	961	9	940	590	6	584	505	1	478	182	2	180	2028	8	1979	264	2	261	147	2	145	171	6	165	373	6	367	960	13	936	1297	22	1269	8078	129	6737	68149	4512	63637	1020	4	1016	344	1	326	684
12/20/20	992	6	986	961	9	940	590	6	584	507	1	480	182	2	180	2031	8	1982	264	2	261	147	2	145	171	6	165	373	6	367	961	13	936	1297	22	1269	8152	129	6837	68149	4512	63637	1020	4	1016	350	1	329	684
12/21/20	992	6	986	961	9	940	590	6	584	507	1	482	182	2	180	2034	8	1982	264	2	261	147	2	145	171	6	165	373	6	367	961	13	936	1297	22	1270	8237	131	6910	68149	4512	63637	1020	4	1016	352	1	331	684
12/22/20	992	6	986	961	9	941	590	6	584	507	1	484	182	2	180	2035	8	1986	264	2	261	147	2	145	171	6	165	373	6	367	961	13	936	1297	22	1270	8300	132	6995	68149	4512	63637	1020	4	1016	352	1	331	684
12/23/20	992	6	986	961	9	941	590	6	584	507	1	485	182	2	180	2036	8	1993	264	2	261	147	2	145	171	6	165	373	6	367	961	13	937	1298	22	1270	8353	133	7112	68149	4512	63637	1020	4	1016	352	1	335	684
12/24/20	992	6	986	961	9	941	590	6	584	507	1	486	182	2	180	2037	8	1995	264	2	261	147	2	145	171	6	165	373	6	367	961	13	937	1298	22	1270	8424	135	7203	68149	4512	63637	1020	4	1016	352	1	336	684
12/25/20	992	6	986	963	9	941	590	6	584	508	1	486	182	2	180	2038	8	1997	264	2	261	147	2	145	171	6	165	373	6	367	961	13	937	1298	22	1270	8481	136	7317	68149	4512	63637	1021	4	1016	352	1	336	684
12/26/20	993	6	986	971	9	941	590	6	584	508	1	486	182	2	180	2038	8	1999	264	2	261	147	2	145	171	6	165	373	6	367	961	13	939	1298	22	1270	8540	136	7394	68149	4512	63637	1021	4	1016	352	1	336	684
12/27/20	993	6	986	972	9	941	590	6	584	508	1	486	182	2	180	2039	8	2003	264	2	261	147	2	145	171	6	165	373	6	367	961	13	939	1298	22	1270	8610	136	7474	68149	4512	63637	1021	4	1016	358	1	336	684
12/28/20	993	6	986	979	9	941	590	6	584	509	1	486	182	2	180	2040	8	2008	264	2	261	147	2	145	171	6	165	373	6	367	961	13	939	1299	22	1270	8671	139	7526	68149	4512	63637	1021	4	1016	359	1	339	684
12/29/20	993	6	986	980	9	941	590	6	584	511	1	486	182	2	180	2041	8	2008	264	2	261	147	2	145	171	6	165	373	6	367	962	13	941	1299	22	1270	8724	143	7616	68149	4512	63637	1021	4	1016	361	1	339	684
12/30/20	993	6	986	982	9	943	590	6	584	512	1	487	182	2	180	2044	8	2008	264	2	261	147	2	145	171	6	165	373	6	367	964	13	942	1299	22	1270	8778	146	7722	68149	4512	63637	1021	4	1016	364	1	340	684
12/31/20	993	6	986	987	9	944	590	6	584	513	1	488	182	2	180	2046	8	2010	264	2	261	147	2	145	171	6	165	373	6	367	964	13	942	1299	22	1270	8846	148	7813	68149	4512	63637	1021	4	1016	364	1	340	684
1/1/21	993	6	986	988	9	944	590	6	584	513	1	488	182	2	180	2046	8	2011	264	2	261	147	2	145	171	6	165	373	6	367	964	13	942	1299	22	1270	8888	149	7912	68149	4512	63637	1021	4	1016	364	1	340	684
1/2/21	993	6	986	990	9	944	590	6	584	516	1	488	182	2	180	2051	8	2012	264	2	261	147	2	145	171	6	165	374	6	367	968	13	945	1299	22	1270	8923	150	7968	68149	4512	63637	1021	4	1016	365	1	341	684
1/3/21	993	6	986	992	9	944	590	6	584	517	1	489	182	2	180	2053	8	2012	264	2	261	147	2	145	171	6	165	378	6	367	969	13	946	1299	22	1270	8964	150	8011	68149	4512	63637	1021	4	1016	366	1	345	684
1/4/21	993	6	986	993	9	944	590	6	584	518	1	490	182	2	180	2057	8	2014	264	2	261	147	2	145	171	6	165	392	6	367	969	13	948	1300	22	1270	9017	151	8055	68149	4512	63637	1021	4	1016	366	1	345	685
1/5/21	993	6	986	994	9	945	590	6	584	518	1	493	182	2	180	2060	8	2015	264	2	261	147	2	145	171	6	165	412	6	367	970	13	949	1300	22	1271	9049	153	8127	68149	4512	63637	1021	4	1016	366	1	345	685
1/6/21	993	6	986	994	9	947	590	6	584	518	1	494	182	2	180	2062	8	2018	264	2	261	147	2	145	171	6	165	465	6	367	970	13	949	1300	22	1271	9074	154	8201	68149	4512	63637	1021	4	1016	366	1	346	685
1/7/21	993	6	986	995	9	947	590	6	584	519	1	495	182	2	180	2065	8	2020	264	2	261	147	2	145	171	6	165	498	6	367	971	13	949	1301	22	1273	9107	154	8258	68149	4512	63637	1022	4	1016	366	1	346	686
1/8/21	993	6	986	995	9	948	590	6	584	520	1	495	182	2	180	2067	8	2022	264	2	261	147	2	145	171	6	165	512	6	367	971	13	949	1301	22	1273	9152	155	8307	68149	4512	63637	1022	4	1017	366	1	348	687
1/9/21	993	6	986	996	9	950	590	6	584	526	1	497	182	2	180	2068	8	2022	264	2	261	147	2	145	171	6	165	558	6	367	971	13	949	1301	22	1273	9211	157	8374	68149	4512	63637	1022	4	1017	366	1	349	687
1/10/21	993	6	987	997	9	951	590	6	584	527	1	497	182	2	180	2075	8	2024	264	2	261	147	2	145	171	6	165	640	6	367	971	13	949	1301	22	1273	9242	158	8423	68149	4512	63637	1022	4	1017	366	1	349	687
1/11/21	993	6	987	998	9	951	590	6	584	528	1	498	182	2	180	2076	8	2025	264	2	261	147	2	145	171	6	165	680	6	367	972	13	949	1302	22	1273	9283	158	8468	68149	4512	63637	1022	4	1017	366	1	350	687
1/12/21	993	6	987	998	9	951	590	6	584	529	1	499	182	2	180	2078	8	2028	264	2	261	147	2	145	171	6	165	770	6	367	988	13	950	1302	22	1273	9343	159	8524	68149	4512	63637	1022	4	1017	366	1	350	687
1/13/21	993	6	987	999	9	951	590	6	584	529	1	500	182	2	180	2081	8	2030	265	2	261	147	2	145	171	6	165	851	7	379	1031	13	950	1303	22	1273	9385	161	8584	68149	4512	63637	1022	4	1017	366	1	350	687
1/14/21	993	6	987	999	9	955	590	6	584	529	1	503	182	2	180	2084	8	2031	266	2	261	147	2	145	171	6	165	941	7	379	1074	13	951	1303	22	1273	9414	161	8631	68149	4512	63637	1022	4	1017	366	1	350	688
1/15/21	993	6	987	1001	9	957	591	6	584	529	1	505	182	2	180	2084	8	2032	266	2	261	147	2	145	171	6	165	1031	7	379	1097	13	952	1303	22	1273	9452	161	8684	68149	4512	63637	1023	4	1017	366	1	350	688
1/16/21	993	6	987	1003	9	958	591	6	584	531	1	508	182	2	180	2086	8	2034	266	2	261	147	2	145	171	6	165	1103	7	379	1109	13	952	1303	22	1273	9502	162	8724	68149	4512	63637	1024	4	1017	366	1	350	688
1/17/21	993	6	987	1006	9	959	591	6	584	532	1	509	182	2	180	2087	8	2035	266	2	262	147	2	145	171	6	165	1157	7	379	1116	13	953	1303	22	1273	9557	162	8758	68149	4512	63637	1026	4	1017	366	1	350	688
1/18/21	993	6	987	1007	9	960	591	6	584	532	1	513	182	2	180	2090	8	2039	266	2	262	147	2	145	171	6	165	1192	7	383	1143	13	953	1303	22	1275	9664	163	8786	68149	4512	63637	1026	4	1017	366	1	350	688
1/19/21	993	6	987	1014	9	962	591	6	584	533	1	513	182	2	180	2093	8	2044	266	2	262	147	2	145	171	6	165	1211	7	384	1159	13	954	1303	22	1276	9720	164	8828	68149	4512	63637	1026	4	1017	366	1	351	688
1/20/21	993	6	987	1017	9	964	591	6	584	533	1	513	182	2	180	2094	8	2047	267	2	262	147	2	145	171	6	165	1231	7	395	1227	13	955	1303	22	1276	9797	166	8865	68150	4512	63637	1026	4	1017	366	1	351	688
1/21/21	994	6	987	1020	9	964	591	6	584	534	1	513	182	2	180	2098	8	2047	267	2	262	147	2	145	171	6	165	1252	7	395	1274	13	955	1303	22	1276	9867	167	8865	68150	4512	63637	1026	4	1017	366	1	351	688
1/22/21	994	6	987	1023	9	965	591	6	584	534	1	515	182	2	180	2099	8	2052	267	2	262	147	2	145	171	6	165	1264	7	422	1330	13	957	1303	22	1277	9928	167	8948	68150	4512	63637	1027	4	1017	366	1	351	690
1/23/21	994	6	987	1025	9	965	591	6	584	534	1	516	183	2	180	2104	8	2053	267	2	262	147	2	145	171	6	165	1283	7	439	1359	13	964	1303	22	1277	10009	168	8998	68150	4512	63637	1027	4	1017	366	1	351	691
1/24/21	994	6	987	1028	9	966	591	6	584	535	1	519	183	2	180	2106	8	2055	267	2	262	147	2	145	171	6	165	1294	7	481	1394	13	964	1303	22	1277	10085	169	9034	68150	4512	63637	1027	4	1017	366	1	351	691
1/25/21	994	6	987	1030	9	968	591	6	584	536	1	520	183	2	180	2108	8	2057	267	2	262	147	2	145	171	6	165	1299	7	514	1447	13	965	1303	22	1277	10158	171	9056	68150	4512	63637	1028	4	1017	366	1	351	691
1/26/21	994	6	987	1034	9	972	591	6	584	536	1	521	187	2	180	2115	8	2057	267	2	262	147	2	145	171	6	165	1306	7	584	1476	13	972	1303	22	1278	10222	173	9101	68150	4512	63637	1028	4	1017	366	1	351	692
1/27/21	994	6	987	1034	9	973	591	6	584	536	1	522	187	2	180	2116	8	2059	267	2	262	147	2	145	171	6	165	1309	7	641	1504	13	990	1303	22	1278	10282	174	9162	68150	4512	63637	1028	4	1017	366	1	353	693
1/28/21	994	6	987	1035	9	973	591	6	584	536	1	523	187	2	180	2121	8	2060	267	2	262	147	2	145	171	6	165	1310	7	676	1525	13	1012	1303	22	1278	10321	177	9239	68150	4512	63637	1029	4	1017	366	1	353	693
1/29/21	994	6	987	1036	9	976	591	6	584	539	1	523	187	2	180	2121	8	2060	267	2	262	147	2	145	171	6	165	1311	7	683	1552	13	1016	1303	22	1278	10371	178	9302	68150	4512	63637	1031	4	1017	366	1	353	693
1/30/21	994	6	987	1036	9	977	591	6	584	541	1	524	187	2	180	2124	8	2065	267	2	263	147	2	145	171	6	165	1312	7	868	1561	13	1043	1303	22	1278	10399	178	9362	68150	4512	63637	1031	4	1017	366	1	353	694
1/31/21	994	6	987	1038	9	977	591	6	584	541	1	525	187	2	180	2125	8	2074	267	2	263	147	2	145	171	6	165	1313	7	932	1583	13	1050	1303	22	1280	10452	181	9423	68150	4512	63637	1032	4	1017	366	1	353	694
2/1/21	994	6	987	1039	9	977	591	6	584	541	1	525	187	2	181	2127	8	2077	267	2	263	147	2	145	171	6	165	1313	7	976	1591	13	1051	1303	22	1280	10486	182	9474	68150	4512	63637	1032	4	1017	366	1	353	697
2/2/21	994	6	988	1039	9	977	591	6	584	541	1	525	187	2	181	2129	8	2077	267	2	263	147	2	145	171	6	165	1314	7	1015	1597	13	1083	1303	22	1280	10511	183	9549	68150	4512	63637	1032	4	1017	366	1	353	698
2/3/21	994	6	988	1044	9	978	591	6	585	544	1	526	187	2	181	2132	8	2078	267	2	263	147	2	145	171	6	165	1316	7	1067	1601	13	1126	1303	22	1280	10530	185	9633	68150	4512	63637	1032	4	1017	366	1	353	698
2/4/21	994	6	988	1044	9	980	591	6	585	545	1	527	187	2	185	2134	8	2081	267	2	263	147	2	145	171	6	165	1316	7	1117	1606	13	1152	1303	22	1280	10552	186	9684	68150	4512	63638	1032	4	1018	366	1	353	699
2/5/21	994	6	988	1044	9	983	591	6	585	545	1	527	187	2	185	2135	8	2083	267	2	263	147	2	145	171	6	165	1316	7	1117	1609	13	1180	1303	22	1280	10589	186	9750	68150	4512	63638	1032	4	1018	366	1	356	699
2/6/21	994	6	988	1046	9	986	591	6	585	545	1	529	187	2	185	2137	8	2085	267	2	264	147	2	145	171	6	165	1316	7	1117	1609	13	1209	1303	22	1280	10608	186	9828	68150	4512	63638	1033	4	1018	366	1	358	701
2/7/21	994	6	988	1046	9	988	591	6	585	545	1	529	187	2	185	2144	8	2088	267	2	264	147	2	145	171	6	165	1316	7	1117	1609	13	1246	1303	22	1281	10635	186	9887	68150	4512	63638	1033	4	1018	366	1	360	701
2/8/21	994	6	988	1046	9	991	591	6	585	546	1	530	187	2	185	2151	8	2091	267	2	264	147	2	145	171	6	165	1316	7	1119	1609	13	1280	1303	22	1281	10667	186	9918	68150	4512	63638	1033	4	1018	366	1	362	702
2/9/21	994	6	988	1046	9	994	591	6	585	547	1	530	187	2	185	2151	8	2094	267	2	264	147	2	145	171	6	165	1316	7	1119	1609	13	1323	1303	22	1281	10693	187	9976	68150	4512	63638	1033	4	1018	366	1	365	703
2/10/21	994	6	988	1046	9	997	591	6	585	548	1	531	187	2	185	2152	8	2097	267	2	265	147	2	145	171	6	165	1316	7	1127	1609	13	1353	1303	22	1281	10710	188	10022	68150	4512	63638	1033	4	1020	366	1	365	703
2/11/21	994	6	988	1046	9	998	591	6	585	548	1	532	187	2	185	2154	8	2097	267	2	265	147	2	145	171	6	165	1316	7	1134	1609	13	1382	1303	22	1281	10731	191	10077	68150	4512	63638	1033	4	1020	366	1	365	703
2/12/21	994	6	988	1046	9	998	591	6	585	548	1	534	187	2	185	2157	8	2098	267	2	265	147	2	145	171	6	165	1316	7	1150	1609	13	1413	1303	22	1281	10755	192	10136	68150	4512	63638	1033	4	1020	366	1	365	703
2/13/21	994	6	988	1046	9	1001	591	6	585	548	1	535	187	2	185	2159	8	2101	267	2	265	147	2	145	171	6	165	1316	7	1156	1609	13	1471	1303	22	1281	10767	193	10160	68150	4512	63638	1033	4	1020	367	1	365	703
2/14/21	994	6	988	1046	9	1003	591	6	585	548	1	535	187	2	185	2163	8	2105	267	2	265	147	2	145	171	6	165	1317	7	1157	1609	13	1504	1304	22	1281	10779	193	10185	68150	4512	63638	1033	4	1022	367	1	365	703
2/15/21	994	6	988	1046	9	1004	591	6	585	548	1	535	187	2	185	2171	8	2107	267	2	265	147	2	145	171	6	165	1317	7	1157	1609	13	1521	1304	22	1281	10788	193	10207	68150	4512	63638	1033	4	1022	367	1	365	703
2/16/21	994	6	988	1046	9	1005	591	6	585	548	1	535	187	2	185	2177	8	2111	267	2	265	147	2	145	171	6	165	1317	7	1157	1609	13	1547	1304	22	1281	10796	194	10232	68150	4512	63638	1033	4	1022	367	1	365	703
2/17/21	994	6	988	1046	9	1011	591	6	585	548	1	537	187	2	185	2180	8	2112	267	2	265	147	2	145	171	6	165	1317	7	1161	1610	13	1555	1304	22	1281	10812	195	10270	68151	4512	63638	1033	4	1023	367	1	365	703
2/18/21	994	6	988	1046	9	1012	591	6	585	548	1	540	187	2	185	2180	8	2121	267	2	265	147	2	145	171	6	165	1317	7	1161	1610	13	1567	1304	22	1281	10820	197	10298	68151	4512	63638	1034	4	1023	367	1	365	703
2/19/21	994	6	988	1046	9	1012	591	6	585	548	1	540	187	2	185	2183	8	2126	267	2	265	147	2	145	171	6	165	1317	7	1162	1610	13	1576	1304	22	1281	10833	197	10329	68151	4512	63638	1035	4	1023	367	1	365	703
2/20/21	994	6	988	1046	9	1014	591	6	585	548	1	540	187	2	185	2184	8	2134	267	2	265	147	2	145	171	6	165	1317	7	1164	1610	13	1581	1304	22	1281	10848	197	10362	68151	4512	63638	1035	4	1023	367	1	365	703
2/21/21	994	6	988	1047	9	1016	591	6	585	549	1	541	187	2	185	2187	8	2137	267	2	265	147	2	145	171	6	165	1317	7	1165	1610	13	1584	1304	22	1281	10868	197	10389	68151	4512	63638	1036	4	1023	367	1	365	703
2/22/21	994	6	988	1047	9	1019	591	6	585	549	1	544	187	2	185	2196	8	2140	267	2	265	147	2	145	171	6	165	1317	7	1172	1610	13	1587	1304	22	1281	10884	197	10404	68151	4512	63638	1036	4	1025	367	1	365	703
2/23/21	994	6	988	1047	9	1020	591	6	585	549	1	544	187	2	185	2196	8	2141	267	2	265	147	2	145	171	6	165	1317	7	1176	1610	13	1590	1304	22	1281	10896	197	10427	68151	4512	63638	1036	4	1025	367	1	365	704
2/24/21	994	6	988	1047	9	1022	591	6	585	549	1	546	187	2	185	2198	8	2146	267	2	265	147	2	145	171	6	165	1317	7	1247	1610	13	1593	1304	22	1281	10913	197	10461	68151	4512	63638	1036	4	1026	367	1	365	704
2/25/21	994	6	988	1047	9	1022	591	6	585	549	1	546	187	2	185	2200	8	2154	267	2	265	147	2	145	171	6	165	1317	7	1264	1610	13	1593	1304	22	1281	10926	198	10474	68151	4512	63639	1036	4	1026	367	1	365	704
2/26/21	994	6	988	1047	9	1022	591	6	585	549	1	546	187	2	185	2205	8	2155	267	2	265	147	2	145	171	6	165	1317	7	1272	1610	13	1595	1304	22	1281	10951	198	10493	68151	4512	63639	1036	4	1026	367	1	365	704
2/27/21	994	6	988	1047	9	1022	591	6	585	551	1	546	187	2	185	2206	8	2155	267	2	265	147	2	145	171	6	165	1317	7	1281	1610	13	1595	1304	22	1281	10983	198	10519	68151	4512	63639	1036	4	1026	367	1	365	704
2/28/21	994	6	988	1049	9	1022	591	6	585	551	1	546	187	2	185	2212	8	2158	267	2	265	147	2	145	171	6	165	1317	7	1296	1610	13	1597	1304	22	1281	11005	199	10536	68151	4512	63639	1036	4	1026	367	1	365	704
3/1/21	994	6	988	1049	9	1024	591	6	585	551	1	546	187	2	185	2215	8	2159	267	2	265	147	2	145	171	6	165	1317	7	1301	1610	13	1597	1305	22	1281	11019	200	10547	68151	4512	63639	1036	4	1027	367	1	365	704
3/2/21	994	6	988	1049	9	1026	591	6	585	551	1	546	187	2	185	2218	8	2162	267	2	265	147	2	145	171	6	165	1317	7	1305	1610	13	1597	1305	22	1281	11032	200	10563	68151	4512	63639	1036	4	1027	367	1	365	704
3/3/21	994	6	988	1049	9	1027	591	6	585	551	1	546	187	2	185	2221	8	2166	267	2	265	147	2	145	171	6	165	1317	7	1310	1610	13	1597	1305	22	1281	11046	200	10578	68151	4512	63639	1036	4	1027	367	1	365	704
3/4/21	994	6	988	1049	9	1029	591	6	585	551	1	546	187	2	185	2222	8	2167	267	2	265	147	2	145	171	6	165	1317	7	1310	1610	13	1597	1305	22	1281	11055	201	10593	68151	4512	63639	1037	4	1027	367	1	365	704
3/5/21	994	6	988	1049	9	1029	591	6	585	551	1	546	187	2	185	2225	8	2173	267	2	265	147	2	145	171	6	165	1317	7	1310	1610	13	1597	1305	22	1281	11066	201	10604	68151	4512	63639	1037	4	1028	367	1	365	704
3/6/21	994	6	988	1049	9	1032	591	6	585	551	1	546	187	2	185	2229	8	2178	267	2	265	147	2	145	171	6	165	1317	7	1310	1610	13	1597	1305	22	1281	11074	202	10622	68151	4512	63639	1037	4	1028	367	1	365	704
3/7/21	994	6	988	1049	9	1033	591	6	585	552	1	546	187	2	185	2233	8	2180	267	2	265	147	2	145	171	6	165	1317	7	1310	1610	13	1597	1307	22	1281	11090	202	10629	68151	4512	63639	1037	4	1028	368	1	365	705
3/8/21	994	6	988	1049	9	1033	591	6	585	552	1	546	187	2	185	2235	8	2182	267	2	265	147	2	145	171	6	165	1317	7	1310	1610	13	1597	1307	22	1281	11099	202	10636	68151	4512	63639	1037	4	1028	368	1	365	705
3/9/21	994	6	988	1049	9	1033	591	6	585	552	1	547	187	2	185	2236	8	2186	267	2	265	147	2	145	171	6	165	1317	7	1310	1610	13	1597	1308	22	1281	11120	202	10662	68151	4512	63639	1037	4	1028	368	1	365	705
3/10/21	994	6	988	1049	9	1033	591	6	585	553	1	547	187	2	185	2238	8	2185	267	2	265	147	2	145	171	6	165	1317	7	1310	1610	13	1597	1308	22	1281	11128	202	10675	68151	4512	63639	1037	4	1029	368	1	365	705
3/11/21	994	6	988	1049	9	1033	591	6	585	553	1	547	187	2	185	2240	8	2189	267	2	265	147	2	145	171	6	165	1317	7	1310	1610	13	1597	1309	22	1281	11150	203	10694	68151	4512	63639	1037	4	1029	368	1	365	705
3/12/21	994	6	988	1049	9	1033	591	6	585	553	1	547	187	2	185	2243	8	2189	267	2	265	147	2	145	171	6	165	1317	7	1310	1610	13	1597	1309	22	1281	11210	203	10711	68151	4512	63639	1038	4	1029	368	1	365	705
3/13/21	994	6	988	1049	9	1034	591	6	585	555	1	547	187	2	185	2244	8	2192	267	2	265	147	2	145	171	6	165	1317	7	1310	1610	13	1597	1309	22	1281	11257	203	10738	68151	4512	63639	1038	4	1029	369	1	365	706
3/14/21	994	6	988	1049	9	1034	591	6	585	556	1	548	187	2	185	2245	8	2199	267	2	265	147	2	145	171	6	165	1317	7	1310	1610	13	1597	1309	22	1281	11281	203	10754	68151	4512	63639	1038	4	1029	369	1	365	706
3/15/21	994	6	988	1049	9	1034	591	6	585	556	1	548	187	2	185	2245	8	2202	267	2	265	147	2	145	171	6	165	1317	7	1310	1610	13	1597	1309	22	1281	11311	203	10769	68151	4512	63639	1038	4	1029	369	1	365	707
3/16/21	994	6	988	1049	9	1037	591	6	585	557	1	548	187	2	185	2245	8	2203	267	2	265	147	2	145	171	6	165	1317	7	1310	1610	13	1597	1309	22	1281	11329	203	10786	68151	4512	63639	1038	4	1029	369	1	365	707
3/17/21	994	6	988	1049	9	1037	591	6	585	557	1	548	187	2	185	2246	8	2206	267	2	265	147	2	145	171	6	165	1317	7	1310	1610	13	1597	1309	22	1281	11340	203	10809	68151	4512	63639	1038	4	1029	369	1	365	707
3/18/21	994	6	988	1049	9	1037	591	6	585	557	1	548	187	2	185	2249	8	2212	267	2	265	147	2	145	171	6	165	1317	7	1310	1610	13	1597	1309	22	1281	11350	203	10824	68151	4512	63639	1039	4	1031	369	1	366	707
3/19/21	994	6	988	1049	9	1037	591	6	585	557	1	548	187	2	185	2251	8	2213	267	2	265	147	2	145	171	6	165	1317	7	1310	1610	13	1597	1309	22	1282	11363	203	10837	68151	4512	63639	1039	4	1031	369	1	366	708
3/20/21	994	6	988	1049	9	1037	591	6	585	557	1	548	190	2	185	2252	8	2216	267	2	265	147	2	145	171	6	165	1317	7	1310	1610	13	1597	1309	22	1282	11371	203	10863	68151	4512	63639	1039	4	1031	370	1	366	708
3/21/21	994	6	988	1049	9	1037	591	6	585	559	1	548	190	2	185	2253	8	2217	267	2	265	147	2	145	171	6	165	1317	7	1310	1610	13	1597	1309	22	1282	11379	203	10875	68151	4512	63639	1039	4	1031	370	1	366	708
3/22/21	994	6	988	1049	9	1037	591	6	585	559	1	548	190	2	185	2257	8	2218	267	2	265	147	2	145	171	6	165	1317	7	1310	1610	13	1597	1309	22	1282	11397	203	10901	68151	4512	63639	1039	4	1031	370	1	366	708
3/23/21	994	6	988	1049	9	1037	591	6	585	559	1	548	191	2	185	2259	8	2219	267	2	265	147	2	145	171	6	165	1317	7	1310	1610	13	1597	1309	22	1282	11409	203	10936	68151	4512	63639	1039	4	1031	371	1	367	708
3/24/21	994	6	988	1049	9	1037	591	6	585	559	1	548	193	2	185	2263	8	2222	267	2	265	147	2	145	171	6	165	1317	7	1310	1610	13	1597	1309	22	1282	11419	204	10963	68152	4512	63639	1039	4	1031	371	1	367	708
3/25/21	994	6	988	1049	9	1037	591	6	585	560	1	548	193	2	185	2265	8	2226	267	2	265	147	2	145	171	6	165	1317	7	1310	1610	13	1597	1309	22	1282	11428	204	10994	68152	4512	63639	1039	4	1031	371	1	367	708
3/26/21	994	6	988	1049	9	1037	591	6	585	560	1	548	193	2	185	2266	8	2229	267	2	265	147	2	145	171	6	165	1317	7	1310	1610	13	1597	1309	22	1282	11439	205	11023	68152	4512	63639	1041	4	1032	371	1	367	708
3/27/21	994	6	988	1049	9	1037	591	6	585	560	1	548	193	2	185	2267	8	2230	267	2	265	147	2	145	171	6	165	1317	7	1310	1610	13	1597	1310	22	1282	11445	205	11040	68152	4512	63639	1041	4	1032	374	1	367	708
3/28/21	994	6	988	1049	9	1037	591	6	585	560	1	549	193	2	185	2275	8	2232	267	2	265	147	2	145	171	6	165	1317	7	1310	1610	13	1597	1310	22	1282	11446	205	11040	68152	4512	63639	1041	4	1032	374	1	367	708
3/29/21	994	6	988	1049	9	1037	591	6	585	560	1	550	193	2	185	2277	8	2233	267	2	265	147	2	145	171	6	165	1317	7	1310	1610	13	1597	1310	22	1283	11454	205	11075	68152	4512	63639	1042	4	1032	374	1	368	708
3/30/21	994	6	988	1049	9	1037	591	6	585	561	1	550	193	2	186	2279	8	2233	267	2	265	147	2	145	171	6	165	1317	7	1310	1610	13	1597	1311	22	1283	11461	205	11085	68152	4512	63639	1042	4	1032	374	1	368	708
3/31/21	994	6	988	1049	9	1037	591	6	585	561	1	550	193	2	186	2282	8	2235	267	2	265	147	2	145	171	6	165	1317	7	1310	1610	13	1597	1311	22	1283	11467	205	11095	68152	4512	63639	1042	4	1033	375	1	368	710
4/1/21	994	6	988	1049	9	1037	591	6	585	561	1	550	193	2	186	2282	8	2236	267	2	265	147	2	145	171	6	165	1317	7	1310	1610	13	1597	1311	22	1283	11480	205	11108	68152	4512	63639	1043	4	1033	375	1	368	710
4/2/21	994	6	988	1050	9	1037	591	6	585	570	1	551	193	2	186	2285	8	2237	267	2	265	147	2	145	171	6	165	1317	7	1310	1610	13	1597	1311	22	1283	11499	205	11122	68152	4512	63639	1043	4	1033	375	1	368	711
4/3/21	994	6	988	1050	9	1037	591	6	585	571	1	552	193	2	188	2287	8	2239	267	2	265	147	2	145	171	6	165	1317	7	1310	1610	13	1597	1311	22	1283	11501	205	11133	68152	4512	63639	1043	4	1039	375	1	368	711
4/4/21	994	6	988	1052	9	1037	591	6	585	572	1	552	193	2	188	2287	8	2239	267	2	265	147	2	145	171	6	165	1317	7	1310	1610	13	1597	1311	22	1283	11508	205	11139	68152	4512	63639	1043	4	1039	376	1	368	713
4/5/21	994	6	988	1052	9	1038	591	6	585	572	1	552	193	2	189	2289	8	2242	267	2	265	147	2	145	171	6	165	1317	7	1310	1610	13	1597	1311	22	1283	11524	205	11145	68152	4512	63639	1043	4	1033	376	1	370	714
4/6/21	994	6	988	1053	9	1038	591	6	585	573	1	553	193	2	189	2290	8	2242	267	2	265	147	2	145	171	6	165	1317	7	1310	1610	13	1597	1311	22	1283	11531	205	11155	68153	4512	63639	1043	4	1033	376	1	370	715
4/7/21	994	6	988	1053	9	1038	591	6	585	573	1	554	193	2	189	2291	8	2242	267	2	265	147	2	145	171	6	165	1317	7	1310	1610	13	1597	1311	22	1283	11539	205	11163	68153	4512	63639	1043	4	1033	377	1	370	716
4/8/21	994	6	988	1054	9	1038	591	6	585	574	1	554	193	2	189	2295	8	2245	267	2	265	147	2	145	171	6	165	1317	7	1310	1610	13	1597	1311	22	1284	11549	205	11174	68153	4512	63639	1044	4	1033	377	1	370	716
4/9/21	994	6	988	1055	9	1038	591	6	585	576	1	554	193	2	189	2295	8	2249	267	2	265	147	2	145	171	6	165	1317	7	1310	1610	13	1597	1311	22	1284	11563	206	11186	68154	4512	63640	1044	4	1033	377	1	373	716
4/10/21	994	6	988	1056	9	1038	591	6	585	576	1	555	193	2	189	2296	8	2249	270	2	265	147	2	145	171	6	165	1317	7	1310	1610	13	1597	1311	22	1284	11568	207	11193	68154	4512	63640	1044	4	1033	377	1	374	716
4/11/21	994	6	988	1057	9	1038	591	6	585	580	1	555	193	2	190	2299	8	2253	270	2	265	147	2	145	171	6	165	1317	7	1310	1610	13	1597	1311	22	1284	11581	207	11206	68154	4512	63640	1044	4	1035	377	1	374	716
4/12/21	994	6	988	1057	9	1038	591	6	585	581	1	556	193	2	190	2301	8	2254	270	2	265	147	2	145	171	6	165	1317	7	1310	1610	13	1597	1311	22	1284	11594	207	11214	68154	4512	63640	1044	4	1035	377	1	374	716
4/13/21	994	6	988	1057	9	1038	591	6	585	582	1	556	193	2	190	2304	8	2254	270	2	265	147	2	145	171	6	165	1317	7	1310	1610	13	1597	1311	22	1284	11607	207	11227	68154	4512	63640	1044	4	1035	377	1	374	716
4/14/21	994	6	988	1057	9	1038	591	6	585	582	1	556	193	2	190	2308	8	2256	270	2	265	147	2	145	171	6	165	1317	7	1310	1610	13	1597	1311	22	1284	11612	209	11237	68155	4512	63640	1044	4	1035	377	1	374	716
4/15/21	994	6	988	1057	9	1038	591	6	585	583	1	557	193	2	190	2310	8	2257	270	2	265	147	2	145	171	6	165	1317	7	1310	1610	13	1597	1311	22	1284	11618	209	11246	68155	4512	63640	1044	4	1036	377	1	374	716
4/16/21	994	6	988	1057	9	1038	591	6	585	583	1	557	193	2	190	2313	8	2259	270	2	265	147	2	145	171	6	165	1317	7	1310	1610	13	1597	1311	22	1285	11635	209	11253	68155	4512	63640	1044	4	1036	378	1	375	716
4/17/21	994	6	988	1057	9	1038	591	6	585	584	1	557	193	2	190	2317	8	2262	270	2	265	147	2	145	171	6	165	1317	7	1310	1610	13	1597	1312	22	1285	11653	209	11258	68155	4512	63640	1044	4	1036	379	1	375	716
4/18/21	994	6	988	1057	9	1038	591	6	585	584	1	557	193	2	190	2319	8	2264	270	2	265	147	2	145	175	6	165	1317	7	1310	1610	13	1597	1312	22	1285	11683	209	11270	68155	4512	63640	1044	4	1036	379	1	375	716
4/19/21	994	6	988	1057	9	1038	591	6	585	586	1	557	193	2	190	2319	8	2268	270	2	265	147	2	145	175	6	165	1317	7	1310	1610	13	1597	1312	22	1285	11695	209	11274	68156	4512	63640	1044	4	1036	379	1	375	716
4/20/21	994	6	988	1057	9	1038	591	6	585	586	1	559	193	2	190	2320	8	2272	270	2	265	147	2	145	187	6	165	1317	7	1310	1610	13	1597	1312	22	1285	11703	209	11287	68156	4512	63640	1044	4	1036	379	1	376	716
4/21/21	994	6	988	1057	9	1038	591	6	585	586	1	559	193	2	190	2322	8	2273	270	2	265	147	2	145	187	6	165	1317	7	1310	1610	13	1597	1312	22	1285	11704	209	11302	68157	4512	63640	1044	4	1036	379	1	376	716
4/22/21	994	6	988	1057	9	1038	593	6	585	586	1	561	193	2	190	2327	8	2273	270	2	265	147	2	145	187	6	165	1317	7	1310	1610	13	1597	1312	22	1285	11718	209	11316	68157	4512	63640	1044	4	1036	379	1	376	716
4/23/21	994	6	988	1057	9	1038	594	6	585	586	1	561	193	2	190	2328	8	2275	270	2	265	147	2	145	187	6	165	1317	7	1310	1610	13	1597	1312	22	1285	11727	209	11325	68157	4512	63640	1044	4	1036	379	1	376	717
4/24/21	994	6	988	1057	9	1038	594	6	585	589	1	561	193	2	190	2328	8	2280	270	2	265	147	2	145	187	6	165	1317	7	1310	1610	13	1597	1312	22	1285	11730	209	11340	68157	4512	63640	1044	4	1037	379	1	376	717
4/25/21	994	6	988	1057	9	1039	594	6	585	590	1	561	193	2	190	2329	8	2280	270	2	265	147	2	145	187	6	165	1317	7	1310	1610	13	1597	1312	22	1285	11736	209	11354	68157	4512	63640	1044	4	1037	379	1	376	718
4/26/21	994	6	988	1057	9	1039	595	6	585	590	1	562	193	2	190	2331	8	2281	270	2	265	147	2	145	187	6	165	1317	7	1310	1610	13	1597	1312	22	1285	11740	209	11363	68157	4512	63640	1044	4	1037	380	1	376	718
4/27/21	994	6	988	1057	9	1039	596	6	585	590	1	563	193	2	190	2334	8	2282	270	2	265	147	2	145	187	6	165	1317	7	1310	1610	13	1597	1312	22	1286	11748	209	11379	68157	4512	63640	1044	4	1037	380	1	376	718
4/28/21	994	6	988	1057	9	1039	596	6	585	590	1	563	193	2	190	2335	8	2283	270	2	266	147	2	145	187	6	165	1317	7	1310	1610	13	1597	1312	22	1287	11755	209	11392	68158	4512	63640	1044	4	1037	380	1	376	718
4/29/21	994	6	988	1057	9	1040	596	6	585	591	1	565	193	2	190	2337	8	2283	270	2	266	147	2	145	188	6	165	1317	7	1310	1610	13	1597	1312	22	1287	11770	209	11404	68158	4512	63640	1044	4	1037	380	1	376	719
4/30/21	994	6	988	1057	9	1041	596	6	585	592	1	565	193	2	190	2344	8	2287	271	2	266	147	2	145	188	6	165	1317	7	1310	1610	13	1597	1312	22	1287	11774	209	11416	68158	4512	63640	1044	4	1037	380	1	377	719
5/1/21	994	6	988	1057	9	1043	596	6	585	593	1	566	193	2	190	2350	8	2287	274	2	266	147	2	145	188	6	165	1317	7	1310	1610	13	1597	1312	22	1287	11782	210	11432	68158	4512	63640	1044	4	1037	380	1	377	719
5/2/21	994	6	988	1057	9	1043	596	6	585	593	1	566	193	2	190	2354	8	2291	274	2	266	147	2	145	188	6	165	1317	7	1310	1610	13	1597	1312	22	1288	11784	210	11445	68158	4512	63640	1044	4	1037	381	1	377	719
5/3/21	994	6	988	1057	9	1043	596	6	585	593	1	568	193	2	190	2358	8	2292	274	2	266	147	2	145	188	6	165	1317	7	1310	1610	13	1597	1312	22	1288	11786	210	11447	68158	4512	63640	1044	4	1037	381	1	377	720
5/4/21	994	6	988	1057	9	1045	596	6	585	593	1	568	193	2	190	2359	8	2294	275	2	266	147	2	145	188	6	165	1317	7	1310	1610	13	1597	1312	22	1288	11790	210	11451	68158	4512	63640	1044	4	1037	382	1	377	720
5/5/21	994	6	988	1057	9	1045	596	6	585	593	1	569	193	2	190	2360	8	2297	275	2	266	147	2	145	188	6	165	1317	7	1310	1610	13	1597	1312	22	1289	11796	210	11462	68158	4512	63640	1044	4	1037	382	1	377	720
5/6/21	994	6	988	1057	9	1045	596	6	585	595	1	569	193	2	190	2365	8	2304	275	2	266	147	2	145	188	6	165	1317	7	1310	1610	13	1597	1312	22	1289	11798	210	11468	68158	4512	63640	1044	4	1037	382	1	377	720
5/7/21	994	6	988	1057	9	1046	597	6	585	595	1	569	193	2	190	2365	8	2306	275	2	266	147	2	145	188	6	165	1317	7	1310	1610	13	1597	1312	22	1289	11801	210	11473	68158	4512	63640	1045	4	1037	382	1	377	720
5/8/21	994	6	988	1057	9	1046	597	6	585	595	1	569	193	2	190	2370	8	2307	275	2	267	147	2	145	188	6	165	1317	7	1310	1610	13	1597	1312	22	1289	11806	210	11486	68158	4512	63640	1045	4	1037	382	1	378	720
5/9/21	994	6	988	1057	9	1046	597	6	585	595	1	569	193	2	191	2372	8	2314	275	2	267	147	2	145	188	6	165	1317	7	1310	1610	13	1597	1312	22	1289	11807	210	11493	68158	4512	63640	1045	4	1037	382	1	378	720
5/10/21	994	6	988	1057	9	1046	598	6	585	597	1	571	193	2	191	2373	8	2314	275	2	267	147	2	145	188	6	165	1317	7	1310	1610	13	1597	1312	22	1289	11811	210	11496	68158	4512	63640	1046	4	1038	382	1	378	720
5/11/21	994	6	988	1057	9	1046	598	6	585	597	1	573	193	2	191	2381	8	2316	275	2	267	147	2	145	188	6	165	1317	7	1310	1610	13	1597	1312	22	1289	11812	210	11503	68158	4512	63640	1046	4	1038	382	1	378	721
5/12/21	994	6	988	1057	9	1046	598	6	585	597	1	575	193	2	191	2383	8	2321	275	2	267	147	2	145	188	6	165	1317	7	1310	1610	13	1597	1312	22	1289	11814	210	11505	68158	4512	63640	1046	4	1038	383	1	378	721
5/13/21	996	6	988	1057	9	1046	598	6	585	598	1	576	193	2	191	2386	8	2324	275	2	267	147	2	145	188	6	165	1317	7	1310	1610	13	1597	1312	22	1289	11817	210	11511	68158	4512	63640	1046	4	1038	383	1	379	721
5/14/21	999	6	988	1057	9	1046	598	6	586	598	1	579	193	2	191	2387	8	2331	275	2	267	147	2	145	188	6	165	1317	7	1310	1610	13	1597	1312	22	1289	11818	210	11516	68158	4512	63640	1046	4	1038	383	1	379	721
5/15/21	999	6	988	1057	9	1046	598	6	586	598	1	579	193	2	191	2392	8	2331	275	2	267	147	2	145	188	6	176	1317	7	1310	1610	13	1597	1313	22	1289	11821	210	11522	68158	4512	63640	1046	4	1038	384	1	380	721
5/16/21	1001	6	988	1057	9	1046	598	6	586	598	1	579	193	2	191	2396	8	2343	275	2	267	147	2	145	188	6	176	1317	7	1310	1610	13	1597	1313	22	1289	11824	210	11525	68158	4512	63640	1047	4	1038	384	1	380	721
5/17/21	1001	6	988	1057	9	1046	598	6	586	599	1	580	193	2	191	2397	8	2346	275	2	267	147	2	145	188	6	176	1317	7	1310	1611	13	1597	1313	22	1290	11825	210	11531	68158	4512	63640	1048	4	1038	384	1	380	721
5/18/21	1001	6	988	1057	9	1046	598	6	586	599	1	581	193	2	191	2398	8	2350	275	2	267	147	2	145	188	6	176	1317	7	1310	1611	13	1597	1313	22	1290	11826	210	11535	68159	4512	63640	1048	4	1038	384	1	380	722
5/19/21	1001	6	988	1057	9	1046	598	6	586	599	1	581	193	2	191	2399	8	2354	275	2	267	147	2	145	188	6	176	1317	7	1310	1611	13	1597	1313	22	1289	11827	210	11539	68159	4512	63644	1048	4	1038	384	1	380	722
5/20/21	1001	6	989	1057	9	1046	598	6	586	610	1	583	193	2	191	2400	8	2354	275	2	267	147	2	145	188	6	176	1317	7	1310	1611	13	1597	1314	22	1289	11828	210	11542	68159	4512	63644	1049	4	1038	384	1	380	722
5/21/21	1001	6	989	1057	9	1046	598	6	586	610	1	583	193	2	191	2406	8	2355	275	2	267	147	2	145	188	6	176	1317	7	1310	1611	13	1597	1314	22	1289	11829	210	11547	68159	4512	63645	1049	4	1038	384	1	380	722
5/22/21	1002	6	989	1058	9	1046	598	6	586	612	1	583	193	2	191	2409	8	2357	275	2	267	147	2	145	188	6	176	1317	7	1310	1611	13	1597	1314	22	1289	11830	210	11550	68159	4512	63645	1049	4	1039	384	1	380	722
5/23/21	1002	6	989	1058	9	1046	598	6	586	613	1	585	194	2	191	2412	8	2359	275	2	267	147	2	145	188	6	176	1317	7	1310	1612	13	1597	1314	22	1289	11832	210	11553	68159	4512	63645	1050	4	1039	385	1	381	723
5/24/21	1004	6	989	1058	9	1046	598	6	586	615	1	587	194	2	191	2412	8	2361	275	2	267	147	2	145	188	6	176	1317	7	1310	1612	13	1597	1314	22	1290	11833	210	11556	68159	4512	63645	1051	4	1039	385	1	382	724
5/25/21	1004	6	989	1058	9	1046	598	6	586	616	1	587	194	2	191	2413	8	2364	275	2	268	147	2	145	188	6	181	1317	7	1310	1612	13	1597	1314	22	1290	11835	210	11560	68159	4512	63645	1051	4	1039	385	1	382	725
5/26/21	1004	6	990	1059	9	1046	598	6	586	617	1	587	194	2	191	2427	8	2371	275	2	268	147	2	145	188	6	181	1317	7	1310	1612	13	1597	1314	22	1290	11836	210	11561	68159	4512	63645	1051	4	1039	386	1	382	725
5/27/21	1004	6	992	1059	9	1046	598	6	586	617	1	587	194	2	191	2428	8	2375	275	2	268	147	2	145	188	6	181	1317	7	1310	1612	13	1597	1314	22	1290	11836	210	11561	68159	4512	63645	1051	4	1039	386	1	382	726
5/28/21	1004	6	994	1059	9	1046	598	6	586	618	1	587	194	2	191	2431	8	2377	275	2	268	147	2	145	188	6	181	1317	7	1310	1612	13	1597	1314	22	1290	11836	210	11565	68159	4512	63645	1051	4	1039	386	1	383	726
5/29/21	1004	6	994	1059	9	1046	598	6	586	620	1	588	194	2	192	2432	8	2381	275	2	268	147	2	145	188	6	181	1317	7	1310	1612	13	1597	1314	22	1290	11837	210	11571	68159	4512	63645	1051	4	1039	387	1	383	726
5/30/21	1004	6	996	1059	9	1046	598	6	586	621	1	588	194	2	192	2455	8	2383	275	2	268	147	2	145	188	6	181	1317	7	1310	1612	13	1597	1315	22	1290	11837	210	11572	68159	4512	63645	1051	4	1039	387	1	383	726
5/31/21	1004	6	997	1059	9	1046	598	6	586	621	1	588	194	2	192	2468	8	2385	275	2	268	147	2	145	188	6	181	1317	7	1310	1612	13	1597	1315	22	1290	11841	210	11572	68159	4512	63646	1051	4	1039	387	1	383	727
6/1/21	1004	6	997	1059	9	1046	598	6	586	624	1	588	194	2	192	2481	8	2385	275	2	268	147	2	145	188	6	181	1317	7	1310	1612	13	1598	1315	22	1290	11848	210	11575	68159	4512	63646	1051	4	1039	387	1	383	727
6/2/21	1004	6	997	1060	9	1046	598	6	586	625	1	589	194	2	192	2498	8	2388	275	2	268	147	2	145	188	6	181	1317	7	1310	1612	13	1598	1315	22	1290	11848	210	11576	68159	4512	63646	1051	4	1040	387	1	383	727
6/3/21	1004	6	997	1061	9	1046	598	6	586	625	1	590	194	2	192	2509	8	2388	275	2	268	147	2	145	188	6	181	1317	7	1310	1612	13	1598	1315	22	1290	11849	210	11577	68159	4512	63647	1051	4	1041	388	1	383	727
6/4/21	1004	6	997	1063	9	1046	598	6	586	628	1	590	194	2	192	2525	8	2388	275	2	268	147	2	145	188	6	181	1317	7	1310	1612	13	1598	1315	22	1290	11850	210	11579	68159	4512	63647	1051	4	1041	388	1	383	727
6/5/21	1004	6	998	1064	9	1046	598	6	587	629	1	591	194	2	192	2534	8	2396	275	2	268	147	2	145	188	6	181	1317	7	1310	1612	13	1598	1315	22	1290	11851	210	11584	68159	4512	63647	1051	4	1043	388	1	383	728
6/6/21	1004	6	998	1064	9	1046	598	6	587	629	1	591	194	2	192	2542	8	2398	275	2	268	147	2	145	188	6	181	1317	7	1310	1612	13	1599	1316	22	1290	11858	210	11584	68159	4512	63647	1051	4	1044	388	1	384	728
6/7/21	1004	6	998	1065	9	1046	598	6	587	631	1	595	194	2	192	2564	8	2399	275	2	268	147	2	145	188	6	181	1317	7	1310	1612	13	1599	1316	22	1291	11865	210	11584	68159	4512	63647	1051	4	1045	390	1	384	729
6/8/21	1004	6	998	1067	9	1046	598	6	587	632	1	595	194	2	192	2573	8	2401	275	2	268	147	2	145	188	6	181	1317	7	1310	1612	13	1599	1316	22	1291	11868	210	11584	68159	4512	63647	1051	4	1045	390	1	384	729
6/9/21	1004	6	998	1067	9	1047	598	6	587	632	1	597	194	2	192	2582	8	2404	275	2	270	147	2	145	188	6	181	1317	7	1310	1612	13	1599	1316	22	1290	11872	210	11587	68159	4512	63647	1051	4	1045	390	1	385	729
6/10/21	1004	6	998	1068	9	1047	598	6	587	635	1	597	194	2	192	2593	8	2407	275	2	270	147	2	145	188	6	181	1317	7	1310	1612	13	1599	1316	22	1290	11874	210	11590	68159	4512	63647	1051	4	1045	390	1	385	730
6/11/21	1004	6	998	1069	9	1048	598	6	587	636	1	597	194	2	192	2605	8	2415	275	2	270	147	2	145	188	6	181	1317	7	1310	1612	13	1599	1316	22	1290	11874	210	11593	68159	4512	63647	1051	4	1045	390	1	385	734
6/12/21	1004	6	998	1069	9	1048	598	6	587	637	1	599	194	2	192	2618	8	2419	275	2	270	147	2	145	188	6	181	1317	7	1310	1612	13	1599	1316	22	1291	11877	210	11595	68159	4512	63647	1051	4	1045	390	1	385	735
6/13/21	1004	6	998	1070	9	1048	598	6	589	637	1	599	194	2	192	2625	8	2423	275	2	270	147	2	145	188	6	181	1317	7	1310	1612	13	1599	1316	22	1291	11877	210	11598	68159	4512	63647	1051	4	1045	393	1	385	736
6/14/21	1004	6	998	1071	9	1048	598	6	589	638	1	602	194	2	192	2635	8	2425	275	2	270	147	2	145	188	6	181	1317	7	1310	1612	13	1599	1316	22	1291	11878	210	11600	68159	4512	63647	1051	4	1045	393	1	385	736
6/15/21	1004	6	998	1071	9	1048	598	6	589	638	1	603	194	2	192	2650	8	2429	275	2	270	147	2	145	188	6	181	1317	7	1310	1612	13	1599	1316	22	1291	11880	210	11601	68159	4512	63647	1051	4	1045	393	1	385	738
6/16/21	1004	6	998	1072	9	1048	598	6	589	641	1	605	194	2	192	2657	8	2431	275	2	273	147	2	145	188	6	181	1317	7	1310	1612	13	1599	1316	22	1291	11881	210	11601	68160	4512	63647	1051	4	1046	393	1	385	739
6/17/21	1004	6	998	1072	9	1048	598	6	589	646	1	605	194	2	192	2666	8	2442	275	2	273	147	2	145	188	6	181	1317	7	1310	1612	13	1599	1316	22	1291	11881	210	11603	68160	4512	63647	1051	4	1046	393	1	386	739
6/18/21	1004	6	998	1073	9	1048	598	6	589	650	1	607	194	2	192	2680	8	2450	275	2	273	147	2	145	188	6	181	1317	7	1310	1612	13	1599	1316	22	1291	11884	210	11608	68160	4512	63647	1051	4	1046	393	1	386	739
6/19/21	1004	6	998	1073	9	1048	598	6	589	651	1	611	194	2	192	2692	8	2459	275	2	273	147	2	145	188	6	181	1317	7	1310	1612	13	1599	1316	22	1291	11885	210	11612	68160	4512	63647	1051	4	1046	393	1	386	739
6/20/21	1004	6	998	1075	9	1050	598	6	589	652	1	612	194	2	192	2699	8	2461	275	2	273	147	2	145	188	6	181	1317	7	1310	1612	13	1599	1317	22	1291	11886	210	11614	68160	4512	63647	1051	4	1046	393	1	386	740
6/21/21	1004	6	998	1075	9	1051	598	6	589	659	1	612	194	2	192	2706	8	2477	275	2	273	147	2	145	188	6	181	1317	7	1310	1612	13	1599	1317	22	1291	11889	210	11616	68160	4512	63647	1051	4	1046	394	1	387	740
6/22/21	1004	6	998	1075	9	1051	598	6	589	660	1	613	194	2	192	2709	8	2492	275	2	273	147	2	145	188	6	181	1317	7	1310	1612	13	1599	1317	22	1291	11896	210	11618	68160	4512	63647	1051	4	1046	394	1	387	742
6/23/21	1004	6	998	1075	9	1051	598	6	589	661	1	613	194	2	192	2717	8	2508	275	2	273	147	2	145	188	6	181	1317	7	1310	1612	13	1599	1317	22	1291	11898	210	11619	68160	4512	63647	1051	4	1047	394	1	387	742
6/24/21	1004	6	998	1076	9	1051	598	6	590	661	1	614	195	2	192	2723	8	2526	275	2	273	147	2	145	188	6	181	1317	7	1310	1612	13	1599	1317	22	1291	11905	210	11621	68160	4512	63647	1052	4	1047	394	1	387	742
6/25/21	1004	6	998	1076	9	1052	598	6	591	665	1	615	195	2	192	2727	8	2538	275	2	273	147	2	145	188	6	181	1317	7	1310	1612	13	1599	1317	22	1291	11909	211	11621	68160	4512	63647	1054	4	1047	394	1	389	742
6/26/21	1004	6	998	1077	9	1052	598	6	591	669	1	619	195	2	192	2728	8	2552	275	2	273	147	2	145	188	6	181	1317	7	1310	1612	13	1599	1317	22	1291	11911	211	11624	68160	4512	63647	1054	4	1047	394	1	390	742
6/27/21	1004	6	998	1079	9	1054	598	6	591	672	1	620	195	2	192	2733	8	2558	275	2	273	147	2	145	188	6	181	1317	7	1310	1612	13	1599	1317	22	1291	11917	211	11625	68160	4512	63647	1056	4	1047	394	1	390	742
6/28/21	1006	6	998	1078	9	1055	598	6	591	675	1	623	195	2	192	2736	8	2565	275	2	273	147	2	145	188	6	181	1317	7	1310	1612	13	1599	1317	22	1291	11920	211	11626	68160	4512	63647	1056	4	1047	394	1	390	742
6/29/21	1006	6	998	1078	9	1055	598	6	591	677	1	623	195	2	192	2737	8	2571	275	2	273	147	2	145	188	6	181	1317	7	1310	1612	13	1599	1317	22	1291	11921	211	11628	68162	4512	63647	1057	4	1047	394	1	391	742
6/30/21	1008	6	998	1078	9	1057	598	6	591	680	1	625	195	2	192	2737	8	2583	275	2	273	147	2	145	188	6	181	1317	7	1310	1612	13	1599	1317	22	1291	11923	211	11630	68162	4512	63647	1057	4	1047	394	1	391	742
7/1/21	1008	6	998	1078	9	1057	598	6	591	685	1	625	195	2	192	2745	8	2593	275	2	273	147	2	145	188	6	181	1317	7	1310	1612	13	1599	1317	22	1291	11927	211	11631	68162	4512	63648	1057	4	1047	394	1	391	743
7/2/21	1008	6	998	1078	9	1057	598	6	591	686	1	629	195	2	192	2748	8	2610	275	2	273	147	2	145	188	6	181	1317	7	1310	1612	13	1599	1317	22	1291	11938	211	11633	68162	4512	63648	1061	4	1047	394	1	391	743
7/3/21	1008	6	998	1078	9	1058	598	6	591	688	1	630	195	2	192	2751	8	2619	276	2	273	147	2	145	188	6	181	1317	7	1310	1612	13	1599	1317	22	1291	11939	211	11634	68162	4512	63648	1061	4	1047	394	1	391	743
7/4/21	1008	6	998	1078	9	1059	598	6	591	688	1	630	195	2	193	2756	8	2625	276	2	273	147	2	145	188	6	181	1317	7	1310	1612	13	1599	1317	22	1291	11942	211	11637	68162	4512	63648	1061	4	1047	394	1	391	743
7/5/21	1008	6	998	1078	9	1060	601	6	591	689	1	634	195	2	193	2759	8	2648	276	2	273	147	2	145	188	6	181	1317	7	1310	1612	13	1599	1317	22	1291	11943	212	11638	68162	4512	63648	1061	4	1047	394	1	391	743
7/6/21	1008	6	998	1078	9	1060	601	6	591	690	1	639	195	2	193	2764	8	2657	276	2	273	147	2	145	188	6	181	1317	7	1310	1612	13	1599	1318	22	1291	11944	212	11642	68187	4512	63648	1061	4	1047	394	1	391	744
7/7/21	1008	6	998	1078	9	1060	601	6	591	692	1	640	195	2	193	2766	8	2677	276	2	273	147	2	145	188	6	181	1317	7	1310	1612	13	1599	1320	22	1291	11945	212	11643	68187	4512	63648	1061	4	1047	394	1	392	744
7/8/21	1008	6	998	1078	9	1061	601	6	591	692	1	640	195	2	193	2769	8	2686	276	2	273	147	2	145	188	6	181	1317	7	1310	1612	13	1599	1320	22	1291	11948	212	11648	68187	4512	63648	1061	4	1047	394	1	392	744
7/9/21	1008	6	998	1078	9	1061	601	6	592	692	1	644	195	2	193	2770	8	2691	276	2	273	147	2	145	188	6	181	1317	7	1310	1612	13	1599	1320	22	1291	11949	212	11648	68187	4512	63648	1061	4	1047	394	1	392	744
7/10/21	1008	6	998	1078	9	1061	601	6	592	692	1	648	195	2	193	2770	8	2691	276	2	273	147	2	145	188	6	181	1317	7	1310	1612	13	1599	1320	22	1291	11950	212	11648	68187	4512	63648	1061	4	1047	394	1	392	744
7/11/21	1008	6	998	1078	9	1062	601	6	592	696	1	654	195	2	193	2774	8	2704	277	2	273	147	2	145	188	6	181	1317	7	1310	1612	13	1599	1321	22	1291	11951	212	11655	68187	4512	63648	1061	4	1049	397	1	392	745
7/12/21	1008	6	998	1079	9	1063	601	6	592	698	1	657	195	2	193	2777	8	2708	277	2	273	147	2	145	188	6	181	1317	7	1310	1612	13	1599	1324	22	1291	11951	212	11662	68188	4512	63648	1063	4	1049	397	1	392	747
7/13/21	1008	6	998	1079	9	1063	601	6	592	699	1	657	195	2	193	2779	8	2717	277	2	273	147	2	145	188	6	181	1317	7	1310	1612	13	1599	1324	22	1291	11952	212	11665	68188	4512	63648	1063	4	1049	397	1	392	748
7/14/21	1008	6	998	1079	9	1063	601	6	592	700	1	659	195	2	193	2791	8	2721	277	2	273	147	2	145	188	6	181	1317	7	1310	1612	13	1599	1324	22	1291	11955	212	11669	68188	4512	63648	1063	4	1050	397	1	392	748
7/15/21	1008	6	998	1079	9	1063	601	6	592	700	1	660	195	2	193	2795	8	2724	277	2	273	147	2	145	188	6	181	1317	7	1310	1612	13	1599	1325	22	1291	11955	212	11675	68188	4512	63648	1063	4	1050	397	1	392	750
7/16/21	1008	6	998	1079	9	1063	601	6	592	704	1	660	195	2	193	2796	8	2732	277	2	273	147	2	145	188	6	181	1317	7	1310	1612	13	1599	1325	22	1291	11956	212	11677	68188	4512	63648	1068	4	1050	397	1	392	750
7/17/21	1008	6	998	1083	9	1064	601	6	592	708	1	665	195	2	193	2800	8	2735	277	2	273	147	2	145	188	6	181	1317	7	1310	1612	13	1599	1325	22	1291	11956	212	11682	68189	4512	63648	1068	4	1053	398	1	392	751
7/18/21	1008	6	998	1084	9	1064	601	6	592	709	1	667	196	2	193	2808	8	2741	277	2	273	147	2	145	188	6	181	1317	7	1310	1612	13	1599	1326	22	1291	11958	212	11682	68189	4512	63648	1068	4	1053	399	1	392	751
7/19/21	1008	6	999	1085	9	1064	601	6	592	710	1	669	196	2	193	2812	8	2745	277	2	273	147	2	145	188	6	181	1317	7	1310	1612	13	1599	1326	22	1291	11958	212	11686	68192	4512	63648	1068	4	1053	399	1	392	751
7/20/21	1008	6	999	1085	9	1064	601	6	592	710	1	669	196	2	193	2812	8	2745	277	2	273	147	2	145	188	6	181	1317	7	1310	1612	13	1599	1326	22	1291	11965	212	11686	68192	4512	63648	1068	4	1053	399	1	392	751
7/21/21	1008	6	1000	1085	9	1065	601	6	592	711	1	670	197	2	193	2820	8	2754	277	2	273	147	2	145	188	6	181	1317	7	1310	1612	13	1599	1326	22	1291	11970	212	11688	68192	4512	63660	1069	4	1053	399	1	392	764
7/22/21	1008	6	1000	1085	9	1066	601	6	592	711	1	670	197	2	193	2834	8	2759	277	2	273	147	2	145	188	6	181	1317	7	1310	1612	13	1599	1326	22	1291	11971	212	11690	68193	4512	63662	1069	4	1053	399	1	392	776
7/23/21	1008	6	1000	1085	9	1066	601	6	592	715	1	673	197	2	193	2839	8	2759	277	2	273	147	2	145	188	6	181	1317	7	1310	1612	13	1599	1327	22	1291	11973	212	11690	68194	4512	63662	1069	4	1053	399	1	392	788
7/24/21	1008	6	1000	1085	9	1066	601	6	592	719	1	674	198	2	193	2845	8	2771	277	2	273	147	2	145	188	6	181	1317	7	1310	1612	13	1599	1328	22	1291	11975	212	11696	68194	4512	63662	1071	4	1053	401	1	395	790
7/25/21	1008	6	1002	1086	9	1066	601	6	592	724	1	678	198	2	193	2853	8	2779	277	2	273	147	2	145	188	6	181	1317	7	1310	1612	13	1599	1330	22	1291	11978	212	11698	68194	4512	63663	1071	4	1053	403	1	395	829
7/26/21	1008	6	1002	1086	9	1066	601	6	592	724	1	681	198	2	193	2866	8	2788	277	2	273	147	2	145	188	6	181	1317	7	1310	1612	13	1599	1330	22	1291	11978	212	11701	68194	4512	63663	1071	4	1053	403	1	395	863
7/27/21	1008	6	1002	1087	9	1066	601	6	593	727	1	684	199	2	193	2869	8	2793	277	2	273	147	2	145	188	6	181	1317	7	1310	1612	13	1599	1330	22	1292	11979	212	11705	68195	4512	63663	1071	4	1053	403	1	395	911
7/28/21	1008	6	1002	1088	9	1067	601	6	593	730	1	687	199	2	193	2872	8	2798	277	2	273	147	2	145	188	6	181	1317	7	1310	1612	13	1599	1331	22	1292	11980	212	11707	68195	4512	63663	1071	4	1053	403	1	395	931
7/29/21	1008	6	1002	1089	9	1067	603	6	593	733	1	690	199	2	193	2881	8	2801	277	2	273	147	2	145	188	6	181	1317	7	1310	1612	13	1599	1331	22	1293	11982	212	11709	68195	4512	63663	1073	4	1055	403	1	395	949
7/30/21	1008	6	1002	1089	9	1067	603	6	593	736	1	693	199	2	193	2882	8	2802	277	2	273	147	2	145	188	6	181	1317	7	1310	1612	13	1599	1331	22	1293	11984	212	11712	68195	4512	63663	1079	4	1064	403	1	398	968
7/31/21	1008	6	1002	1089	9	1067	603	6	593	737	1	695	199	2	193	2884	8	2807	277	2	273	147	2	145	189	6	181	1317	7	1310	1612	13	1599	1345	22	1294	11984	212	11713	68196	4512	63664	1083	4	1064	405	1	398	998
8/1/21	1008	6	1002	1095	9	1067	603	6	593	741	1	699	199	2	193	2886	8	2809	277	2	273	147	2	145	189	6	182	1317	7	1310	1612	13	1599	1347	22	1294	11987	212	11715	68198	4512	63665	1090	4	1064	408	1	398	1041
8/2/21	1008	6	1002	1096	9	1067	603	6	593	743	1	700	199	2	193	2892	8	2811	277	2	273	147	2	145	189	6	182	1317	7	1310	1612	13	1599	1349	22	1294	11990	212	11715	68201	4512	63665	1096	4	1064	408	1	398	1088
8/3/21	1008	6	1002	1096	9	1068	603	6	593	748	1	700	199	2	193	2894	8	2816	277	2	273	147	2	145	189	6	182	1317	7	1310	1612	13	1599	1352	22	1294	11994	212	11719	68210	4512	63665	1111	4	1064	408	1	398	1126
8/4/21	1008	6	1002	1099	9	1068	603	6	593	751	1	702	199	2	193	2896	8	2822	277	2	273	147	2	145	189	6	182	1317	7	1310	1612	13	1599	1355	22	1295	11996	212	11721	68211	4512	63667	1120	4	1064	408	1	398	1166
8/5/21	1008	6	0	1099	9	0	603	6	0	751	1	0	199	2	0	2909	8	0	277	2	0	147	2	0	190	6	0	1317	7	0	1612	13	0	1356	22	0	12002	212	0	68217	4512	0	1129	4	0	409	1	0	1227
8/6/21	1008	6	0	1099	9	0	603	6	0	751	1	0	199	2	0	2912	8	0	277	2	0	147	2	0	190	6	0	1317	7	0	1612	13	0	1360	22	0	12004	212	0	68226	4512	0	1138	4	0	409	1	0	1281
8/7/21	1008	6	0	1099	9	0	603	6	0	751	1	0	199	2	0	2915	8	0	277	2	0	147	2	0	190	6	0	1317	7	0	1612	13	0	1384	22	0	12011	212	0	68232	4512	0	1144	4	0	409	1	0	1319
8/8/21	1008	6	0	1102	9	0	603	6	0	751	1	0	199	2	0	2923	8	0	277	2	0	147	2	0	190	6	0	1317	7	0	1612	13	0	1425	22	0	12013	212	0	68235	4512	0	1156	4	0	410	1	0	1357
8/9/21	1008	6	0	1102	9	0	603	6	0	754	1	0	199	2	0	2931	8	0	277	2	0	147	2	0	190	6	0	1317	7	0	1612	13	0	1462	22	0	12015	212	0	68250	4512	0	1162	4	0	410	1	0	1407
8/10/21	1008	6	0	1103	9	0	603	6	0	754	1	0	199	2	0	2933	8	0	277	2	0	147	2	0	190	6	0	1317	7	0	1612	13	0	1469	22	0	12019	212	0	68264	4512	0	1167	4	0	410	1	0	1461
8/11/21	1008	6	0	1103	9	0	603	6	0	755	1	0	199	2	0	2938	8	0	280	2	0	147	2	0	190	6	0	1317	7	0	1612	13	0	1472	22	0	12020	212	0	68274	4512	0	1174	4	0	410	1	0	1499
8/12/21	1008	6	0	1103	9	0	603	6	0	755	1	0	199	2	0	2947	8	0	287	2	0	147	2	0	190	6	0	1317	7	0	1612	13	0	1503	22	0	12025	212	0	68278	4512	0	1176	4	0	410	1	0	1525
8/13/21	1008	6	0	1103	9	0	603	6	0	766	1	0	199	2	0	2950	8	0	287	2	0	147	2	0	190	6	0	1317	7	0	1612	13	0	1507	22	0	12030	212	0	68282	4512	0	1179	4	0	410	1	0	1543
8/14/21	1008	6	0	1103	9	0	603	6	0	767	1	0	199	2	0	2963	8	0	287	2	0	147	2	0	190	6	0	1317	7	0	1612	13	0	1512	22	0	12032	212	0	68282	4512	0	1180	4	0	410	1	0	1561
8/15/21	1008	6	0	1105	9	0	603	6	0	771	1	0	199	2	0	2968	8	0	287	2	0	147	2	0	190	6	0	1317	7	0	1613	13	0	1518	22	0	12033	212	0	68282	4512	0	1181	4	0	410	1	0	1567
8/16/21	1008	6	0	1105	9	0	603	6	0	771	1	0	199	2	0	2977	8	0	289	2	0	147	2	0	190	6	0	1317	7	0	1613	13	0	1518	22	0	12036	212	0	68285	4512	0	1181	4	0	410	1	0	1570
8/17/21	1008	6	0	1107	9	0	603	6	0	773	1	0	199	2	0	2978	8	0	289	2	0	147	2	0	190	6	0	1317	7	0	1613	13	0	1518	22	0	12039	212	0	68286	4512	0	1181	4	0	410	1	0	1576
8/18/21	1008	6	0	1108	9	0	603	6	0	777	1	0	199	2	0	2988	8	0	289	2	0	147	2	0	190	6	0	1317	7	0	1613	13	0	1519	22	0	12042	212	0	68286	4512	0	1181	4	0	411	1	0	1579
8/19/21	1008	6	0	1110	9	0	603	6	0	779	1	0	199	2	0	2997	8	0	289	2	0	147	2	0	190	6	0	1317	7	0	1614	13	0	1521	22	0	12047	212	0	68286	4512	0	1181	4	0	411	1	0	1582
8/20/21	1008	6	0	1112	9	0	603	6	0	780	1	0	199	2	0	3001	8	0	289	2	0	147	2	0	190	6	0	1317	7	0	1614	13	0	1521	22	0	12049	212	0	68287	4512	0	1181	4	0	412	1	0	1583
8/21/21	1008	6	0	1113	9	0	603	6	0	780	1	0	199	2	0	3007	8	0	289	2	0	147	2	0	190	6	0	1317	7	0	1614	13	0	1522	22	0	12052	212	0	68289	4512	0	1181	4	0	412	1	0	1584
8/22/21	1008	6	0	1115	9	0	603	6	0	780	1	0	199	2	0	3012	8	0	289	2	0	147	2	0	190	6	0	1317	7	0	1614	13	0	1523	22	0	12057	212	0	68289	4512	0	1181	4	0	412	1	0	1584
8/23/21	1008	6	0	1115	9	0	603	6	0	782	1	0	199	2	0	3020	8	0	289	2	0	147	2	0	190	6	0	1317	7	0	1614	13	0	1524	22	0	12062	212	0	68289	4512	0	1181	4	0	412	1	0	1584
8/24/21	1008	6	0	1115	9	0	603	6	0	782	1	0	199	2	0	3023	8	0	289	2	0	147	2	0	190	6	0	1317	7	0	1614	13	0	1525	22	0	12069	212	0	68289	4512	0	1181	4	0	412	1	0	1586
8/25/21	1008	6	0	1115	9	0	603	6	0	783	1	0	199	2	0	3032	8	0	289	2	0	147	2	0	190	6	0	1317	7	0	1614	13	0	1525	22	0	12074	212	0	68289	4512	0	1181	4	0	412	1	0	1586
8/26/21	1008	6	0	1115	9	0	603	6	0	783	1	0	199	2	0	3040	8	0	289	2	0	147	2	0	190	6	0	1317	7	0	1615	13	0	1527	22	0	12077	212	0	68290	4512	0	1181	4	0	412	1	0	1587
8/27/21	1008	6	0	1115	9	0	603	6	0	784	1	0	199	2	0	3043	8	0	289	2	0	147	2	0	190	6	0	1317	7	0	1615	13	0	1528	22	0	12094	212	0	68290	4512	0	1181	4	0	412	1	0	1587
8/28/21	1008	6	0	1115	9	0	603	6	0	785	1	0	199	2	0	3046	8	0	289	2	0	147	2	0	190	6	0	1317	7	0	1615	13	0	1528	22	0	12100	212	0	68290	4512	0	1181	4	0	412	1	0	1589
8/29/21	1008	6	0	1115	9	0	603	6	0	786	1	0	199	2	0	3055	8	0	289	2	0	147	2	0	190	6	0	1317	7	0	1615	13	0	1528	22	0	12107	212	0	68290	4512	0	1181	4	0	412	1	0	1589
8/30/21	1008	6	0	1116	9	0	603	6	0	788	1	0	199	2	0	3059	8	0	289	2	0	147	2	0	190	6	0	1317	7	0	1615	13	0	1528	22	0	12110	212	0	68290	4512	0	1181	4	0	412	1	0	1589
8/31/21	1008	6	0	1117	9	0	603	6	0	789	1	0	199	2	0	3065	8	0	290	2	0	147	2	0	190	6	0	1317	7	0	1615	13	0	1528	22	0	12112	212	0	68290	4512	0	1181	4	0	412	1	0	1589
9/1/21	1008	6	0	1117	9	0	603	6	0	790	1	0	199	2	0	3074	8	0	290	2	0	147	2	0	190	6	0	1317	7	0	1615	13	0	1528	22	0	12113	212	0	68291	4512	0	1181	4	0	412	1	0	1590
9/2/21	1008	6	0	1117	9	0	603	6	0	790	1	0	199	2	0	3079	8	0	290	2	0	147	2	0	190	6	0	1317	7	0	1616	13	0	1530	22	0	12113	212	0	68291	4512	0	1181	4	0	412	1	0	1590
9/3/21	1008	6	0	1117	9	0	603	6	0	792	1	0	199	2	0	3083	8	0	290	2	0	147	2	0	190	6	0	1317	7	0	1616	13	0	1531	22	0	12112	212	0	68291	4512	0	1181	4	0	412	1	0	1591
9/4/21	1008	6	0	1118	9	0	603	6	0	792	1	0	199	2	0	3087	8	0	290	2	0	147	2	0	190	6	0	1317	7	0	1616	13	0	1531	22	0	12113	212	0	68291	4512	0	1181	4	0	414	1	0	1591
9/5/21	1008	6	0	1118	9	0	603	6	0	793	1	0	199	2	0	3094	8	0	291	2	0	147	2	0	190	6	0	1317	7	0	1616	13	0	1532	22	0	12121	212	0	68291	4512	0	1181	4	0	414	1	0	1591
9/6/21	1008	6	0	1118	9	0	603	6	0	797	1	0	199	2	0	3096	8	0	291	2	0	147	2	0	190	6	0	1317	7	0	1616	13	0	1532	22	0	12123	212	0	68291	4512	0	1181	4	0	414	1	0	1591
9/7/21	1008	6	0	1118	9	0	603	6	0	797	1	0	199	2	0	3100	8	0	291	2	0	147	2	0	190	6	0	1317	7	0	1616	13	0	1532	22	0	12129	212	0	68291	4512	0	1181	4	0	414	1	0	1591
9/8/21	1008	6	0	1118	9	0	603	6	0	799	1	0	199	2	0	3104	8	0	291	2	0	147	2	0	190	6	0	1317	7	0	1616	13	0	1532	22	0	12131	212	0	68292	4512	0	1181	4	0	414	1	0	1591
9/9/21	1008	6	0	1118	9	0	603	6	0	800	1	0	199	2	0	3109	8	0	292	2	0	147	2	0	190	6	0	1317	7	0	1616	13	0	1532	22	0	12133	212	0	68292	4512	0	1181	4	0	414	1	0	1592
9/10/21	1008	6	0	1118	9	0	603	6	0	803	1	0	199	2	0	3111	8	0	292	2	0	147	2	0	190	6	0	1317	7	0	1616	13	0	1535	22	0	12138	212	0	68292	4512	0	1181	4	0	414	1	0	1592
9/11/21	1008	6	0	1118	9	0	603	6	0	824	1	0	199	2	0	3117	8	0	292	2	0	147	2	0	190	6	0	1317	7	0	1616	13	0	1536	22	0	12142	212	0	68292	4512	0	1181	4	0	416	1	0	1592
9/12/21	1008	6	0	1118	9	0	603	6	0	846	1	0	199	2	0	3120	8	0	292	2	0	147	2	0	190	6	0	1317	7	0	1616	13	0	1536	22	0	12145	212	0	68292	4512	0	1181	4	0	416	1	0	1592
9/13/21	1008	6	0	1119	9	0	603	6	0	906	1	0	199	2	0	3128	8	0	292	2	0	147	2	0	190	6	0	1317	7	0	1616	13	0	1536	22	0	12146	213	0	68292	4512	0	1181	4	0	416	1	0	1592
9/14/21	1008	6	0	1119	9	0	603	6	0	957	1	0	199	2	0	3132	8	0	292	2	0	147	2	0	190	6	0	1317	7	0	1616	13	0	1537	22	0	12148	213	0	68292	4512	0	1181	4	0	416	1	0	1592
9/15/21	1008	6	0	1119	9	0	603	6	0	1005	1	0	199	2	0	3135	8	0	292	2	0	147	2	0	190	6	0	1317	7	0	1616	13	0	1537	22	0	12149	213	0	68292	4512	0	1181	4	0	416	1	0	1592
9/16/21	1008	6	0	1119	9	0	603	6	0	1066	1	0	199	2	0	3137	8	0	292	2	0	147	2	0	190	6	0	1317	7	0	1616	13	0	1539	22	0	12149	213	0	68292	4512	0	1181	4	0	416	1	0	1592
9/17/21	1008	6	0	1119	9	0	603	6	0	1097	1	0	199	2	0	3140	8	0	292	2	0	147	2	0	190	6	0	1317	7	0	1616	13	0	1539	22	0	12152	213	0	68292	4512	0	1181	4	0	416	1	0	1592
9/18/21	1008	6	0	1119	9	0	603	6	0	1140	1	0	199	2	0	3142	8	0	295	2	0	147	2	0	190	6	0	1317	7	0	1616	13	0	1539	22	0	12157	213	0	68295	4512	0	1181	4	0	416	1	0	1592
9/19/21	1008	6	0	1119	9	0	603	6	0	1169	1	0	199	2	0	3142	8	0	297	2	0	147	2	0	190	6	0	1317	7	0	1616	13	0	1539	22	0	12160	213	0	68295	4512	0	1181	4	0	416	1	0	1592
9/20/21	1008	6	0	1119	9	0	603	6	0	1213	1	0	199	2	0	3145	8	0	297	2	0	147	2	0	190	6	0	1317	7	0	1618	13	0	1539	22	0	12165	213	0	68295	4512	0	1181	4	0	416	1	0	1595
9/21/21	1008	6	0	1119	9	0	603	6	0	1228	1	0	199	2	0	3147	8	0	297	2	0	147	2	0	190	6	0	1317	7	0	1621	13	0	1539	22	0	12166	213	0	68295	4512	0	1181	4	0	416	1	0	1595
9/22/21	1008	6	0	1119	9	0	603	6	0	1248	1	0	199	2	0	3149	8	0	297	2	0	147	2	0	190	6	0	1317	7	0	1629	13	0	1539	22	0	12167	213	0	68297	4512	0	1181	4	0	416	1	0	1595
9/23/21	1008	6	0	1119	9	0	603	6	0	1264	1	0	199	2	0	3150	8	0	297	2	0	147	2	0	190	6	0	1317	7	0	1644	13	0	1539	22	0	12169	213	0	68297	4512	0	1181	4	0	416	1	0	1595
9/24/21	1008	6	0	1120	9	0	603	6	0	1267	1	0	199	2	0	3159	8	0	298	2	0	147	2	0	190	6	0	1317	7	0	1652	13	0	1539	22	0	12176	213	0	68298	4512	0	1181	4	0	416	1	0	1595
9/25/21	1008	6	0	1120	9	0	603	6	0	1272	1	0	199	2	0	3163	8	0	298	2	0	147	2	0	190	6	0	1317	7	0	1656	13	0	1540	22	0	12185	213	0	68298	4512	0	1181	4	0	418	1	0	1595
9/26/21	1008	6	0	1123	9	0	603	6	0	1274	1	0	199	2	0	3164	8	0	298	2	0	147	2	0	190	6	0	1317	7	0	1667	13	0	1540	22	0	12193	213	0	68298	4512	0	1181	4	0	418	1	0	1596
9/27/21	1008	6	0	1123	9	0	603	6	0	1276	1	0	199	2	0	3167	8	0	298	2	0	147	2	0	190	6	0	1317	7	0	1678	13	0	1540	22	0	12196	213	0	68298	4512	0	1182	4	0	418	1	0	1598
9/28/21	1008	6	0	1123	9	0	603	6	0	1281	1	0	199	2	0	3168	8	0	298	2	0	147	2	0	190	6	0	1317	7	0	1686	13	0	1540	22	0	12209	213	0	68298	4512	0	1182	4	0	418	1	0	1599
9/29/21	1008	6	0	1123	9	0	603	6	0	1282	1	0	199	2	0	3171	8	0	298	2	0	147	2	0	190	6	0	1317	7	0	1692	13	0	1540	22	0	12214	213	0	68298	4512	0	1182	4	0	418	1	0	1599
9/30/21	1008	6	0	1124	9	0	603	6	0	1282	1	0	199	2	0	3177	8	0	298	2	0	147	2	0	190	6	0	1317	7	0	1702	13	0	1540	22	0	12217	213	0	68298	4512	0	1183	4	0	419	1	0	1599
10/1/21	1008	6	0	1124	9	0	603	6	0	1282	1	0	199	2	0	3180	8	0	298	2	0	147	2	0	190	6	0	1317	7	0	1704	13	0	1542	22	0	12221	213	0	68298	4512	0	1187	4	0	419	1	0	1599
10/2/21	1008	6	0	1124	9	0	603	6	0	1287	1	0	199	2	0	3183	8	0	298	2	0	147	2	0	190	6	0	1317	7	0	1705	13	0	1542	22	0	12226	213	0	68298	4512	0	1187	4	0	419	1	0	1599
10/3/21	1008	6	0	1125	9	0	603	6	0	1287	1	0	199	2	0	3187	8	0	299	2	0	147	2	0	190	6	0	1318	7	0	1708	13	0	1542	22	0	12226	213	0	68298	4512	0	1189	4	0	420	1	0	1599
10/4/21	1008	6	0	1125	9	0	603	6	0	1289	1	0	199	2	0	3191	8	0	299	2	0	147	2	0	190	6	0	1318	7	0	1709	13	0	1542	22	0	12230	213	0	68298	4512	0	1189	4	0	420	1	0	1599
10/5/21	1008	6	0	1125	9	0	603	6	0	1290	1	0	199	2	0	3191	8	0	301	2	0	147	2	0	190	6	0	1318	7	0	1711	13	0	1542	22	0	12237	213	0	68298	4512	0	1189	4	0	420	1	0	1600
10/6/21	1008	6	0	1126	9	0	603	6	0	1290	1	0	199	2	0	3191	8	0	301	2	0	147	2	0	190	6	0	1318	7	0	1711	13	0	1542	22	0	12243	213	0	68299	4512	0	1189	4	0	420	1	0	1600
10/7/21	1008	6	0	1126	9	0	603	6	0	1290	1	0	199	2	0	3193	8	0	301	2	0	147	2	0	190	6	0	1318	7	0	1711	13	0	1543	22	0	12251	213	0	68299	4512	0	1189	4	0	420	1	0	1600
10/8/21	1008	6	0	1126	9	0	603	6	0	1291	1	0	199	2	0	3193	8	0	304	2	0	147	2	0	190	6	0	1318	7	0	1711	13	0	1543	22	0	12253	213	0	68299	4512	0	1191	4	0	420	1	0	1600
10/9/21	1008	6	0	1126	9	0	603	6	0	1292	1	0	199	2	0	3193	8	0	305	2	0	147	2	0	190	6	0	1318	7	0	1711	13	0	1544	22	0	12230	213	0	68299	4512	0	1191	4	0	420	1	0	1600
10/10/21	1008	6	0	1126	9	0	603	6	0	1292	1	0	199	2	0	3195	8	0	306	2	0	147	2	0	190	6	0	1318	7	0	1711	13	0	1544	22	0	12261	213	0	68299	4512	0	1191	4	0	421	1	0	1600
10/11/21	1008	6	0	1126	9	0	603	6	0	1293	1	0	199	2	0	3195	8	0	306	2	0	147	2	0	190	6	0	1318	7	0	1711	13	0	1544	22	0	12268	213	0	68299	4512	0	1191	4	0	421	1	0	1600
10/12/21	1008	6	0	1127	9	0	603	6	0	1294	1	0	199	2	0	3197	8	0	314	2	0	147	2	0	190	6	0	1318	7	0	1711	13	0	1544	22	0	12272	213	0	68299	4512	0	1191	4	0	421	1	0	1600
10/13/21	1008	6	0	1127	9	0	603	6	0	1294	1	0	199	2	0	3199	8	0	316	2	0	147	2	0	190	6	0	1319	7	0	1715	13	0	1545	22	0	12275	213	0	68300	4512	0	1191	4	0	422	1	0	1600
10/14/21	1008	6	0	1127	9	0	603	6	0	1294	1	0	199	2	0	3199	8	0	317	2	0	147	2	0	190	6	0	1318	7	0	1711	13	0	1547	22	0	12276	213	0	68300	4512	0	1191	4	0	422	1	0	1600
10/15/21	1008	6	0	1127	9	0	603	6	0	1294	1	0	199	2	0	3199	8	0	317	2	0	147	2	0	190	6	0	1318	7	0	1711	13	0	1550	22	0	12285	213	0	68303	4512	0	1191	4	0	422	1	0	1600
10/16/21	1008	6	0	1128	9	0	603	6	0	1294	1	0	199	2	0	3199	8	0	320	2	0	147	2	0	190	6	0	1318	7	0	1712	13	0	1550	22	0	12291	213	0	68303	4512	0	1191	4	0	423	1	0	1600
10/17/21	1008	6	0	1128	9	0	603	6	0	1294	1	0	199	2	0	3201	8	0	320	2	0	147	2	0	190	6	0	1318	7	0	1712	13	0	1550	22	0	12294	213	0	68303	4512	0	1191	4	0	423	1	0	1600
10/18/21	1008	6	0	1128	9	0	603	6	0	1295	1	0	200	2	0	3204	8	0	320	2	0	147	2	0	190	6	0	1318	7	0	1712	13	0	1550	22	0	12299	213	0	68303	4512	0	1194	4	0	425	1	0	1600
10/19/21	1008	6	0	1129	9	0	603	6	0	1296	1	0	204	2	0	3207	8	0	320	2	0	148	2	0	190	6	0	1318	7	0	1712	13	0	1551	22	0	12301	213	0	68303	4512	0	1194	4	0	433	1	0	1600
10/20/21	1008	6	0	1129	9	0	603	6	0	1296	1	0	209	2	0	3208	8	0	320	2	0	148	2	0	190	6	0	1318	7	0	1712	13	0	1552	22	0	12305	213	0	68305	4512	0	1194	4	0	435	1	0	1600
10/21/21	1008	6	0	1130	9	0	603	6	0	1296	1	0	218	2	0	3209	8	0	323	2	0	149	2	0	190	6	0	1318	7	0	1712	13	0	1553	22	0	12311	213	0	68305	4512	0	1194	4	0	451	1	0	1600
10/22/21	1008	6	0	1136	9	0	603	6	0	1298	1	0	235	2	0	3210	8	0	325	2	0	149	2	0	190	6	0	1318	7	0	1712	13	0	1553	22	0	12313	213	0	68305	4512	0	1194	4	0	457	1	0	1600
10/23/21	1008	6	0	1141	9	0	603	6	0	1298	1	0	241	2	0	3211	8	0	326	2	0	149	2	0	190	6	0	1319	7	0	1713	13	0	1553	22	0	12319	213	0	68305	4512	0	1195	4	0	464	1	0	1600
10/24/21	1008	6	0	1143	9	0	603	6	0	1298	1	0	245	2	0	3211	8	0	327	2	0	153	2	0	190	6	0	1321	7	0	1713	13	0	1553	22	0	12323	213	0	68305	4512	0	1197	4	0	483	1	0	1600
10/25/21	1008	6	0	1147	9	0	603	6	0	1299	1	0	251	2	0	3215	8	0	329	2	0	153	2	0	190	6	0	1321	7	0	1713	13	0	1555	22	0	12327	213	0	68305	4512	0	1197	4	0	499	1	0	1600
10/26/21	1008	6	0	1150	9	0	603	6	0	1300	1	0	255	2	0	3217	8	0	330	2	0	158	2	0	190	6	0	1321	7	0	1713	13	0	1555	22	0	12330	213	0	68305	4512	0	1197	4	0	531	1	0	1600
10/27/21	1008	6	0	1154	9	0	603	6	0	1302	1	0	263	2	0	3217	8	0	331	2	0	158	2	0	190	6	0	1321	7	0	1714	13	0	1558	22	0	12335	213	0	68306	4512	0	1197	4	0	538	1	0	1600
10/28/21	1008	6	0	1157	9	0	603	6	0	1302	1	0	275	2	0	3221	8	0	334	2	0	158	2	0	190	6	0	1321	7	0	1723	13	0	1558	22	0	12337	213	0	68306	4512	0	1197	4	0	558	1	0	1600
10/29/21	1008	6	0	1161	9	0	603	6	0	1303	1	0	286	2	0	3223	8	0	335	2	0	158	2	0	190	6	0	1321	7	0	1749	13	0	1558	22	0	12342	213	0	68308	4512	0	1197	4	0	579	1	0	1600
10/30/21	1008	6	0	1162	9	0	603	6	0	1303	1	0	295	2	0	3224	8	0	338	2	0	158	2	0	190	6	0	1322	7	0	1768	13	0	1559	22	0	12345	213	0	68309	4512	0	1197	4	0	591	1	0	1600
10/31/21	1008	6	0	1162	9	0	604	6	0	1306	1	0	305	2	0	3224	8	0	339	2	0	158	2	0	190	6	0	1330	7	0	1795	13	0	1559	22	0	12346	213	0	68309	4512	0	1197	4	0	598	1	0	1600
11/1/21	1008	6	0	1164	9	0	604	6	0	1308	1	0	313	2	0	3226	8	0	340	2	0	158	2	0	190	6	0	1338	7	0	1822	13	0	1559	22	0	12347	213	0	68309	4512	0	1197	4	0	600	1	0	1600
11/2/21	1008	6	0	1173	9	0	608	6	0	1308	1	0	327	2	0	3230	8	0	341	2	0	158	2	0	190	6	0	1352	7	0	1857	13	0	1560	22	0	12349	213	0	68309	4512	0	1197	4	0	606	1	0	1600
11/3/21	1008	6	0	1173	9	0	609	6	0	1308	1	0	329	2	0	3233	8	0	346	2	0	158	2	0	190	6	0	1375	7	0	1902	13	0	1562	22	0	12352	213	0	68309	4512	0	1197	4	0	608	1	0	1603
11/4/21	1008	6	0	1173	9	0	609	6	0	1308	1	0	334	2	0	3234	8	0	349	2	0	159	2	0	190	6	0	1385	7	0	1930	13	0	1567	22	0	12359	213	0	68309	4512	0	1197	4	0	610	1	0	1603
11/5/21	1008	6	0	1173	9	0	609	6	0	1311	1	0	336	2	0	3237	8	0	349	2	0	159	2	0	190	6	0	1399	7	0	1946	13	0	1570	22	0	12360	213	0	68309	4512	0	1197	4	0	611	1	0	1603
11/6/21	1008	6	0	1174	9	0	609	6	0	1312	1	0	338	2	0	3240	8	0	350	2	0	159	2	0	190	6	0	1415	7	0	1952	13	0	1574	22	0	12367	213	0	68309	4512	0	1197	4	0	611	1	0	1603
11/7/21	1008	6	0	1175	9	0	610	6	0	1313	1	0	340	2	0	3243	8	0	351	2	0	159	2	0	190	6	0	1423	7	0	1958	13	0	1592	22	0	12368	213	0	68309	4512	0	1197	4	0	613	1	0	1603
11/8/21	1008	6	0	1176	9	0	610	6	0	1314	1	0	344	2	0	3247	8	0	355	2	0	159	2	0	190	6	0	1435	7	0	1966	13	0	1594	22	0	12368	213	0	68309	4512	0	1197	4	0	613	1	0	1603
11/9/21	1008	6	0	1177	9	0	610	6	0	1314	1	0	344	2	0	3248	8	0	358	2	0	159	2	0	190	6	0	1440	7	0	1970	13	0	1603	22	0	12369	213	0	68309	4512	0	1197	4	0	613	1	0	1603
11/10/21	1008	6	0	1179	9	0	610	6	0	1314	1	0	344	2	0	3249	8	0	359	2	0	159	2	0	190	6	0	1443	7	0	1977	13	0	1616	22	0	12374	213	0	68311	4512	0	1197	4	0	613	1	0	1603
11/11/21	1008	6	0	1183	9	0	610	6	0	1315	1	0	344	2	0	3251	8	0	360	2	0	159	2	0	190	6	0	1445	7	0	1984	13	0	1628	22	0	12377	213	0	68311	4512	0	1197	4	0	614	1	0	1603
11/12/21	1008	6	0	1185	9	0	610	6	0	1316	1	0	344	2	0	3252	8	0	361	2	0	159	2	0	190	6	0	1449	7	0	1986	13	0	1629	22	0	12378	213	0	68311	4512	0	1197	4	0	618	1	0	1603
11/13/21	1008	6	0	1185	9	0	610	6	0	1316	1	0	344	2	0	3253	8	0	362	2	0	159	2	0	190	6	0	1452	7	0	1988	13	0	1629	22	0	12380	213	0	68311	4512	0	1197	4	0	618	1	0	1603
11/14/21	1008	6	0	1185	9	0	610	6	0	1318	1	0	344	2	0	3257	8	0	362	2	0	159	2	0	190	6	0	1453	7	0	1990	13	0	1632	22	0	12381	213	0	68311	4512	0	1197	4	0	618	1	0	1603
11/15/21	1008	6	0	1186	9	0	610	6	0	1318	1	0	344	2	0	3259	8	0	362	2	0	159	2	0	190	6	0	1453	7	0	1992	13	0	1632	22	0	12387	213	0	68311	4512	0	1197	4	0	618	1	0	1603
11/16/21	1008	6	0	1187	9	0	610	6	0	1318	1	0	344	2	0	3260	8	0	362	2	0	159	2	0	190	6	0	1453	7	0	1992	13	0	1632	22	0	12388	213	0	68311	4512	0	1197	4	0	618	1	0	1617
11/17/21	1008	6	0	1190	9	0	610	6	0	1318	1	0	344	2	0	3264	8	0	366	2	0	159	2	0	190	6	0	1453	7	0	1992	13	0	1633	22	0	12391	213	0	68311	4512	0	1197	4	0	618	1	0	1617
11/18/21	1008	6	0	1190	9	0	610	6	0	1318	1	0	344	2	0	3267	8	0	367	2	0	159	2	0	190	6	0	1453	7	0	1992	13	0	1634	22	0	12395	213	0	68311	4512	0	1197	4	0	618	1	0	1617
11/19/21	1008	6	0	1190	9	0	610	6	0	1319	1	0	344	2	0	3269	8	0	372	2	0	159	2	0	190	6	0	1453	7	0	1992	13	0	1634	22	0	12396	213	0	68311	4512	0	1197	4	0	618	1	0	1617
11/20/21	1008	6	0	1191	9	0	610	6	0	1319	1	0	344	2	0	3272	8	0	373	2	0	159	2	0	190	6	0	1453	7	0	1992	13	0	1634	22	0	12399	213	0	68311	4512	0	1197	4	0	618	1	0	1619
11/21/21	1008	6	0	1191	9	0	610	6	0	1319	1	0	344	2	0	3274	8	0	379	2	0	159	2	0	190	6	0	1453	7	0	1992	13	0	1636	22	0	12401	213	0	68311	4512	0	1197	4	0	618	1	0	1619
11/22/21	1008	6	0	1191	9	0	610	6	0	1319	1	0	344	2	0	3279	8	0	381	2	0	159	2	0	190	6	0	1453	7	0	1992	13	0	1636	22	0	12404	213	0	68311	4512	0	1197	4	0	618	1	0	1619
11/23/21	1008	6	0	1191	9	0	610	6	0	1319	1	0	344	2	0	3281	8	0	386	2	0	159	2	0	190	6	0	1453	7	0	1992	13	0	1636	22	0	12410	213	0	68311	4512	0	1197	4	0	618	1	0	1619
11/24/21	1008	6	0	1191	9	0	610	6	0	1320	1	0	344	2	0	3285	8	0	390	2	0	159	2	0	190	6	0	1453	7	0	1992	13	0	1636	22	0	12411	213	0	68311	4512	0	1197	4	0	618	1	0	1619
11/25/21	1008	6	0	1191	9	0	610	6	0	1320	1	0	344	2	0	3291	8	0	391	2	0	159	2	0	190	6	0	1453	7	0	1992	13	0	1636	22	0	12417	213	0	68311	4512	0	1197	4	0	618	1	0	1619
11/26/21	1008	6	0	1191	9	0	610	6	0	1320	1	0	344	2	0	3294	8	0	393	2	0	159	2	0	190	6	0	1453	7	0	1992	13	0	1637	22	0	12421	213	0	68311	4512	0	1199	4	0	618	1	0	1619
11/27/21	1008	6	0	1191	9	0	610	6	0	1320	1	0	344	2	0	3297	8	0	395	2	0	159	2	0	190	6	0	1453	7	0	1992	13	0	1637	22	0	12424	213	0	68311	4512	0	1199	4	0	618	1	0	1619
11/28/21	1008	6	0	1191	9	0	610	6	0	1320	1	0	344	2	0	3301	8	0	396	2	0	159	2	0	190	6	0	1453	7	0	1992	13	0	1637	22	0	12427	213	0	68311	4512	0	1199	4	0	638	1	0	1619
11/29/21	1008	6	0	1191	9	0	610	6	0	1321	1	0	344	2	0	3310	8	0	400	2	0	159	2	0	190	6	0	1453	7	0	1992	13	0	1637	22	0	12430	213	0	68311	4512	0	1199	4	0	659	1	0	1619
11/30/21	1008	6	0	1191	9	0	610	6	0	1322	1	0	344	2	0	3314	8	0	401	2	0	159	2	0	190	6	0	1453	7	0	1992	13	0	1637	22	0	12436	213	0	68311	4512	0	1199	4	0	750	1	0	1619
12/1/21	1008	6	0	1191	9	0	610	6	0	1322	1	0	344	2	0	3315	8	0	409	2	0	159	2	0	190	6	0	1453	7	0	1992	13	0	1637	22	0	12439	213	0	68311	4512	0	1199	4	0	803	1	0	1619
12/2/21	1008	6	0	1194	9	0	610	6	0	1322	1	0	344	2	0	3318	8	0	413	2	0	159	2	0	190	6	0	1453	7	0	2002	13	0	1637	22	0	12445	213	0	68311	4512	0	1199	4	0	859	1	0	1619
12/3/21	1008	6	0	1194	9	0	610	6	0	1322	1	0	344	2	0	3322	8	0	416	2	0	159	2	0	190	6	0	1457	7	0	2007	13	0	1637	22	0	12448	213	0	68311	4512	0	1199	4	0	920	1	0	1619
12/4/21	1008	6	0	1194	9	0	610	6	0	1322	1	0	344	2	0	3323	8	0	417	2	0	159	2	0	190	6	0	1457	7	0	2017	13	0	1637	22	0	12452	213	0	68311	4512	0	1199	4	0	950	1	0	1619
12/5/21	1008	6	0	1194	9	0	610	6	0	1323	1	0	344	2	0	3324	8	0	426	2	0	159	2	0	190	6	0	1458	7	0	2024	13	0	1637	22	0	12461	213	0	68311	4512	0	1199	4	0	978	1	0	1619
12/6/21	1008	6	0	1195	9	0	610	6	0	1323	1	0	344	2	0	3327	8	0	439	2	0	159	2	0	190	6	0	1458	7	0	2026	13	0	1637	22	0	12466	213	0	68311	4512	0	1199	4	0	1033	1	0	1619
12/7/21	1008	6	0	1195	9	0	610	6	0	1326	1	0	344	2	0	3330	8	0	447	2	0	159	2	0	190	6	0	1458	7	0	2027	13	0	1637	22	0	12471	213	0	68311	4512	0	1199	4	0	1067	1	0	1619
12/8/21	1008	6	0	1195	9	0	610	6	0	1327	1	0	344	2	0	3333	8	0	456	2	0	159	2	0	190	6	0	1458	7	0	2031	13	0	1637	22	0	12471	213	0	68315	4512	0	1199	4	0	1109	1	0	1620
12/9/21	1008	6	0	1196	9	0	610	6	0	1330	1	0	344	2	0	3333	8	0	463	2	0	159	2	0	190	6	0	1458	7	0	2033	13	0	1637	22	0	12478	213	0	68315	4512	0	1199	4	0	1133	1	0	1620
12/10/21	1008	6	0	1196	9	0	610	6	0	1330	1	0	344	2	0	3333	8	0	478	2	0	159	2	0	190	6	0	1458	7	0	2033	13	0	1637	22	0	12482	213	0	68315	4512	0	1199	4	0	1148	1	0	1620
12/11/21	1008	6	0	1196	9	0	610	6	0	1331	1	0	344	2	0	3334	8	0	486	2	0	159	2	0	190	6	0	1458	7	0	2034	13	0	1637	22	0	12483	213	0	68315	4512	0	1199	4	0	1158	1	0	1620
12/12/21	1008	6	0	1198	9	0	610	6	0	1331	1	0	344	2	0	3339	8	0	490	2	0	159	2	0	190	6	0	1458	7	0	2034	13	0	1637	22	0	12488	213	0	68315	4512	0	1199	4	0	1163	1	0	1621
12/13/21	1008	6	0	1198	9	0	610	6	0	1333	1	0	344	2	0	3343	8	0	497	2	0	159	2	0	190	6	0	1458	7	0	2035	13	0	1638	22	0	12490	213	0	68315	4512	0	1200	4	0	1168	1	0	1621
12/14/21	1008	6	0	1198	9	0	610	6	0	1333	1	0	344	2	0	3347	8	0	499	2	0	159	2	0	190	6	0	1458	7	0	2035	13	0	1638	22	0	12495	213	0	68315	4512	0	1200	4	0	1171	1	0	1621
12/15/21	1009	6	0	1198	9	0	610	6	0	1336	1	0	344	2	0	3353	8	0	499	2	0	159	2	0	190	6	0	1458	7	0	2035	13	0	1638	22	0	12496	213	0	68316	4512	0	1200	4	0	1173	1	0	1621
12/16/21	1009	6	0	1199	9	0	610	6	0	1336	1	0	344	2	0	3359	8	0	506	2	0	159	2	0	190	6	0	1458	7	0	2035	13	0	1638	22	0	12506	213	0	68316	4512	0	1200	4	0	1177	1	0	1621
12/17/21	1009	6	0	1200	9	0	610	6	0	1336	1	0	344	2	0	3366	8	0	516	2	0	159	2	0	190	6	0	1458	7	0	2035	13	0	1638	22	0	12513	213	0	68316	4512	0	1202	4	0	1178	1	0	1621
12/18/21	1009	6	0	1200	9	0	610	6	0	1340	1	0	347	2	0	3374	8	0	523	2	0	159	2	0	190	6	0	1458	7	0	2035	13	0	1638	22	0	12518	213	0	68316	4512	0	1202	4	0	1178	1	0	1621
12/19/21	1009	6	0	1204	9	0	610	6	0	1340	1	0	354	2	0	3384	8	0	537	2	0	159	2	0	190	6	0	1458	7	0	2035	13	0	1638	22	0	12526	213	0	68316	4512	0	1203	4	0	1185	1	0	1622
12/20/21	1009	6	0	1205	9	0	610	6	0	1345	1	0	354	2	0	3394	8	0	540	2	0	159	2	0	190	6	0	1458	7	0	2035	13	0	1638	22	0	12533	213	0	68316	4512	0	1203	4	0	1185	1	0	1622
12/21/21	1009	6	0	1205	9	0	610	6	0	1345	1	0	354	2	0	3399	8	0	547	2	0	159	2	0	190	6	0	1458	7	0	2035	13	0	1638	22	0	12541	213	0	68316	4512	0	1203	4	0	1185	1	0	1622
12/22/21	1009	6	0	1205	9	0	610	6	0	1346	1	0	354	2	0	3408	8	0	554	2	0	159	2	0	190	6	0	1458	7	0	2035	13	0	1640	22	0	12548	213	0	68316	4512	0	1203	4	0	1185	1	0	1624
12/23/21	1009	6	0	1205	9	0	610	6	0	1346	1	0	356	2	0	3413	8	0	558	2	0	159	2	0	190	6	0	1458	7	0	2035	13	0	1640	22	0	12550	213	0	68316	4512	0	1208	4	0	1186	1	0	1624
12/24/21	1009	6	0	1205	9	0	610	6	0	1347	1	0	356	2	0	3419	8	0	568	2	0	159	2	0	190	6	0	1458	7	0	2035	13	0	1640	22	0	12555	213	0	68316	4512	0	1212	4	0	1186	1	0	1624
12/25/21	1009	6	0	1206	9	0	610	6	0	1350	1	0	356	2	0	3421	8	0	575	2	0	159	2	0	190	6	0	1458	7	0	2035	13	0	1640	22	0	12580	213	0	68316	4512	0	1214	4	0	1186	1	0	1624
12/26/21	1009	6	0	1208	9	0	610	6	0	1350	1	0	356	2	0	3427	8	0	593	2	0	159	2	0	190	6	0	1458	7	0	2035	13	0	1641	22	0	12589	213	0	68316	4512	0	1216	4	0	1186	1	0	1624
12/27/21	1009	6	0	1208	9	0	611	6	0	1352	1	0	356	2	0	3429	8	0	599	2	0	159	2	0	190	6	0	1458	7	0	2035	13	0	1641	22	0	12598	213	0	68316	4512	0	1216	4	0	1186	1	0	1624
12/28/21	1009	6	0	1208	9	0	611	6	0	1354	1	0	356	2	0	3433	8	0	605	2	0	159	2	0	190	6	0	1458	7	0	2035	13	0	1641	22	0	12604	213	0	68316	4512	0	1216	4	0	1186	1	0	1625
12/29/21	1009	6	0	1209	9	0	611	6	0	1358	1	0	356	2	0	3443	8	0	610	2	0	159	2	0	190	6	0	1458	7	0	2035	13	0	1641	22	0	12618	213	0	68317	4512	0	1216	4	0	1186	1	0	1625
12/30/21	1009	6	0	1209	9	0	611	6	0	1359	1	0	356	2	0	3446	8	0	613	2	0	159	2	0	190	6	0	1458	7	0	2035	13	0	1641	22	0	12630	213	0	68317	4512	0	1218	4	0	1186	1	0	1625
12/31/21	1009	6	0	1211	9	0	611	6	0	1363	1	0	356	2	0	3457	8	0	622	2	0	160	2	0	190	6	0	1458	7	0	2035	13	0	1641	22	0	12649	213	0	68317	4512	0	1222	4	0	1186	1	0	1625
1/1/22	1009	6	0	1211	9	0	611	6	0	1372	1	0	356	2	0	3467	8	0	630	2	0	160	2	0	190	6	0	1458	7	0	2035	13	0	1642	22	0	12667	213	0	68317	4512	0	1222	4	0	1186	1	0	1625
1/2/22	1009	6	0	1215	9	0	611	6	0	1372	1	0	356	2	0	3467	8	0	637	2	0	160	2	0	190	6	0	1458	7	0	2035	13	0	1642	22	0	12693	213	0	68317	4512	0	1222	4	0	1186	1	0	1625
1/3/22	1009	6	0	1215	9	0	611	6	0	1383	1	0	356	2	0	3486	8	0	641	2	0	160	2	0	190	6	0	1458	7	0	2035	13	0	1650	22	0	12722	213	0	68317	4512	0	1223	4	0	1191	1	0	1626
1/4/22	1009	6	0	1216	9	0	611	6	0	1390	1	0	356	2	0	3493	8	0	650	2	0	160	2	0	190	6	0	1458	7	0	2035	13	0	1654	22	0	12761	213	0	68319	4512	0	1223	4	0	1191	1	0	1626
1/5/22	1009	6	0	1216	9	0	611	6	0	1396	1	0	356	2	0	3503	8	0	652	2	0	160	2	0	190	6	0	1458	7	0	2035	13	0	1719	22	0	12799	213	0	68319	4512	0	1223	4	0	1191	1	0	1627
1/6/22	1009	6	0	1217	9	0	611	6	0	1397	1	0	356	2	0	3512	8	0	656	2	0	160	2	0	190	6	0	1458	7	0	2035	13	0	1777	22	0	12832	213	0	68320	4512	0	1225	4	0	1191	1	0	1627
1/7/22	1009	6	0	1217	9	0	611	6	0	1401	1	0	356	2	0	3521	8	0	662	2	0	160	2	0	190	6	0	1458	7	0	2035	13	0	1821	22	0	12865	213	0	68320	4512	0	1228	4	0	1191	1	0	1627
1/8/22	1009	6	0	1218	9	0	611	6	0	1410	1	0	356	2	0	3530	8	0	665	2	0	160	2	0	190	6	0	1458	7	0	2035	13	0	1880	22	0	12902	213	0	68320	4512	0	1228	4	0	1191	1	0	1627
1/9/22	1009	6	0	1218	9	0	611	6	0	1415	1	0	356	2	0	3539	8	0	668	2	0	160	2	0	190	6	0	1458	7	0	2035	13	0	1941	22	0	12935	213	0	68320	4512	0	1229	4	0	1191	1	0	1627
1/10/22	1009	6	0	1219	9	0	611	6	0	1425	1	0	356	2	0	3557	8	0	673	2	0	160	2	0	190	6	0	1458	7	0	2035	13	0	2029	22	0	12959	213	0	68320	4512	0	1229	4	0	1191	1	0	1628
1/11/22	1009	6	0	1221	9	0	611	6	0	1429	1	0	356	2	0	3584	8	0	675	2	0	160	2	0	190	6	0	1458	7	0	2035	13	0	2147	22	0	12980	213	0	68320	4512	0	1229	4	0	1191	1	0	1629
1/12/22	1009	6	0	1222	9	0	611	6	0	1434	1	0	356	2	0	3602	8	0	677	2	0	160	2	0	190	6	0	1458	7	0	2035	13	0	2223	22	0	13002	213	0	68320	4512	0	1229	4	0	1191	1	0	1629
1/13/22	1009	6	0	1223	9	0	611	6	0	1437	1	0	356	2	0	3612	8	0	681	2	0	160	2	0	190	6	0	1458	7	0	2035	13	0	2321	22	0	13016	213	0	68320	4512	0	1229	4	0	1191	1	0	1629
1/14/22	1009	6	0	1223	9	0	611	6	0	1440	1	0	356	2	0	3625	8	0	681	2	0	160	2	0	190	6	0	1458	7	0	2035	13	0	2373	22	0	13025	213	0	68320	4512	0	1229	4	0	1191	1	0	1629
1/15/22	1009	6	0	1225	9	0	611	6	0	1441	1	0	356	2	0	3640	8	0	683	2	0	160	2	0	190	6	0	1458	7	0	2035	13	0	2402	22	0	13030	213	0	68320	4512	0	1229	4	0	1191	1	0	1629
1/16/22	1009	6	0	1226	9	0	611	6	0	1442	1	0	356	2	0	3657	8	0	687	2	0	160	2	0	190	6	0	1458	7	0	2035	13	0	2471	22	0	13041	213	0	68320	4512	0	1229	4	0	1191	1	0	1629
1/17/22	1009	6	0	1230	9	0	611	6	0	1443	1	0	356	2	0	3675	8	0	688	2	0	160	2	0	190	6	0	1458	7	0	2035	13	0	2573	22	0	13048	213	0	68320	4512	0	1230	4	0	1191	1	0	1629
1/18/22	1009	6	0	1236	9	0	611	6	0	1444	1	0	356	2	0	3684	8	0	690	2	0	160	2	0	190	6	0	1458	7	0	2035	13	0	2606	22	0	13066	213	0	68320	4512	0	1230	4	0	1191	1	0	1629
1/19/22	1009	6	0	1240	9	0	611	6	0	1444	1	0	356	2	0	3689	8	0	690	2	0	160	2	0	190	6	0	1458	7	0	2035	13	0	2630	22	0	13082	213	0	68320	4512	0	1230	4	0	1191	1	0	1629
1/20/22	1009	6	0	1247	9	0	611	6	0	1446	1	0	356	2	0	3703	8	0	691	2	0	160	2	0	190	6	0	1458	7	0	2035	13	0	2634	22	0	13096	213	0	68320	4512	0	1230	4	0	1191	1	0	1629
1/21/22	1009	6	0	1258	9	0	611	6	0	1450	1	0	356	2	0	3710	8	0	693	2	0	160	2	0	190	6	0	1458	7	0	2035	13	0	2638	22	0	13120	213	0	68320	4512	0	1230	4	0	1191	1	0	1629
1/22/22	1009	6	0	1267	9	0	611	6	0	1451	1	0	356	2	0	3718	8	0	694	2	0	160	2	0	190	6	0	1458	7	0	2035	13	0	2639	22	0	13146	213	0	68320	4512	0	1230	4	0	1191	1	0	1629
1/23/22	1009	6	0	1274	9	0	611	6	0	1453	1	0	356	2	0	3724	8	0	695	2	0	160	2	0	190	6	0	1461	7	0	2035	13	0	2640	22	0	13286	213	0	68320	4512	0	1230	4	0	1191	1	0	1629
1/24/22	1009	6	0	1282	9	0	611	6	0	1453	1	0	356	2	0	3726	8	0	700	2	0	160	2	0	190	6	0	1463	7	0	2035	13	0	2643	22	0	13395	213	0	68320	4512	0	1230	4	0	1191	1	0	1629
1/25/22	1009	6	0	1298	9	0	612	6	0	1453	1	0	356	2	0	3727	8	0	704	2	0	160	2	0	190	6	0	1464	7	0	2039	13	0	2645	22	0	13519	213	0	68320	4512	0	1230	4	0	1191	1	0	1629
1/26/22	1009	6	0	1303	9	0	612	6	0	1453	1	0	356	2	0	3730	8	0	705	2	0	160	2	0	190	6	0	1468	7	0	2044	13	0	2648	22	0	13626	213	0	68320	4512	0	1230	4	0	1191	1	0	1629
1/27/22	1009	6	0	1313	9	0	612	6	0	1453	1	0	356	2	0	3737	8	0	706	2	0	161	2	0	190	6	0	1468	7	0	2053	13	0	2648	22	0	13790	213	0	68320	4512	0	1230	4	0	1191	1	0	1629
1/28/22	1009	6	0	1318	9	0	613	6	0	1453	1	0	356	2	0	3743	8	0	708	2	0	161	2	0	190	6	0	1469	7	0	2055	13	0	2649	22	0	13905	213	0	68320	4512	0	1230	4	0	1191	1	0	1630
1/29/22	1009	6	0	1341	9	0	613	6	0	1454	1	0	356	2	0	3745	8	0	710	2	0	161	2	0	190	6	0	1469	7	0	2063	13	0	2653	22	0	14024	213	0	68320	4512	0	1230	4	0	1191	1	0	1630
1/30/22	1009	6	0	1344	9	0	613	6	0	1455	1	0	356	2	0	3752	8	0	710	2	0	161	2	0	190	6	0	1469	7	0	2064	13	0	2654	22	0	14105	213	0	68320	4512	0	1230	4	0	1191	1	0	1630
1/31/22	1009	6	0	1348	9	0	613	6	0	1455	1	0	356	2	0	3761	8	0	715	2	0	161	2	0	190	6	0	1473	7	0	2064	13	0	2655	22	0	14197	213	0	68320	4512	0	1230	4	0	1191	1	0	1630
2/1/22	1009	6	0	1351	9	0	613	6	0	1455	1	0	356	2	0	3772	8	0	716	2	0	161	2	0	190	6	0	1474	7	0	2064	13	0	2656	22	0	14326	213	0	68320	4512	0	1230	4	0	1191	1	0	1630
2/2/22	1009	6	0	1355	9	0	613	6	0	1455	1	0	356	2	0	3785	8	0	716	2	0	161	2	0	190	6	0	1474	7	0	2064	13	0	2657	22	0	14442	213	0	68320	4512	0	1230	4	0	1191	1	0	1630
2/3/22	1009	6	0	1357	9	0	613	6	0	1456	1	0	356	2	0	3798	8	0	716	2	0	161	2	0	190	6	0	1474	7	0	2064	13	0	2657	22	0	14584	213	0	68320	4512	0	1230	4	0	1191	1	0	1630
2/4/22	1009	6	0	1358	9	0	613	6	0	1456	1	0	356	2	0	3808	8	0	716	2	0	161	2	0	190	6	0	1474	7	0	2064	13	0	2659	22	0	14715	213	0	68320	4512	0	1230	4	0	1191	1	0	1630
2/5/22	1009	6	0	1359	9	0	613	6	0	1459	1	0	356	2	0	3816	8	0	723	2	0	161	2	0	190	6	0	1476	7	0	2064	13	0	2660	22	0	15066	213	0	68320	4512	0	1231	4	0	1191	1	0	1631
2/6/22	1009	6	0	1363	9	0	613	6	0	1460	1	0	356	2	0	3841	8	0	761	2	0	161	2	0	190	6	0	1476	7	0	2064	13	0	2661	22	0	15408	213	0	68320	4512	0	1231	4	0	1191	1	0	1631
2/7/22	1009	6	0	1364	9	0	613	6	0	1460	1	0	356	2	0	3859	8	0	826	2	0	161	2	0	190	6	0	1476	7	0	2064	13	0	2662	22	0	16022	213	0	68320	4512	0	1231	4	0	1191	1	0	1631
2/8/22	1009	6	0	1365	9	0	613	6	0	1462	1	0	356	2	0	3877	8	0	903	2	0	161	2	0	190	6	0	1476	7	0	2064	13	0	2662	22	0	16647	213	0	68320	4512	0	1231	4	0	1191	1	0	1631
2/9/22	1009	6	0	1365	9	0	613	6	0	1463	1	0	356	2	0	3886	8	0	911	2	0	161	2	0	190	6	0	1476	7	0	2064	13	0	2662	22	0	17808	215	0	68320	4512	0	1231	4	0	1191	1	0	1631
2/10/22	1009	6	0	1365	9	0	613	6	0	1473	1	0	356	2	0	3901	8	0	946	2	0	162	2	0	190	6	0	1476	7	0	2064	13	0	2662	22	0	18794	216	0	68320	4512	0	1231	4	0	1191	1	0	1631
2/11/22	1009	6	0	1365	9	0	613	6	0	1487	1	0	356	2	0	3925	8	0	978	2	0	162	2	0	190	6	0	1476	7	0	2065	13	0	2662	22	0	20119	216	0	68320	4512	0	1231	4	0	1191	1	0	1631
2/12/22	1009	6	0	1367	9	0	613	6	0	1488	1	0	356	2	0	3945	8	0	996	2	0	162	2	0	190	6	0	1476	7	0	2065	13	0	2662	22	0	21633	219	0	68320	4512	0	1231	4	0	1191	1	0	1631
2/13/22	1009	6	0	1367	9	0	613	6	0	1493	1	0	356	2	0	3973	8	0	1002	2	0	162	2	0	190	6	0	1476	7	0	2065	13	0	2663	22	0	22980	219	0	68320	4512	0	1231	4	0	1191	1	0	1631
2/14/22	1009	6	0	1368	9	0	613	6	0	1501	1	0	356	2	0	3991	8	0	1007	2	0	162	2	0	190	6	0	1476	7	0	2066	13	0	2663	22	0	25051	221	0	68320	4512	0	1231	4	0	1191	1	0	1640
2/15/22	1009	6	0	1368	9	0	613	6	0	1507	1	0	356	2	0	4018	8	0	1011	2	0	162	2	0	190	6	0	1476	7	0	2066	13	0	2663	22	0	26670	224	0	68320	4512	0	1233	4	0	1198	1	0	1659
2/16/22	1009	6	0	1368	9	0	613	6	0	1510	1	0	356	2	0	4047	8	0	1016	2	0	162	2	0	190	6	0	1476	7	0	2066	13	0	2664	22	0	30955	227	0	68320	4512	0	1233	4	0	1201	1	0	1675
2/17/22	1009	6	0	1368	9	0	613	6	0	1513	1	0	356	2	0	4072	8	0	1019	2	0	162	2	0	190	6	0	1476	7	0	2066	13	0	2664	22	0	37071	238	0	68320	4512	0	1233	4	0	1223	1	0	1679
2/18/22	1009	6	0	1372	9	0	613	6	0	1513	1	0	356	2	0	4097	8	0	1021	2	0	162	2	0	190	6	0	1476	7	0	2066	13	0	2664	22	0	40700	259	0	68320	4512	0	1233	4	0	1269	1	0	1698
2/19/22	1009	6	0	1378	9	0	613	6	0	1517	1	0	359	2	0	4137	8	0	1023	2	0	162	2	0	190	6	0	1476	7	0	2066	13	0	2664	22	0	46763	276	0	68321	4512	0	1233	4	0	1334	1	0	1727
2/20/22	1009	6	0	1387	9	0	614	6	0	1520	1	0	360	2	0	4163	8	0	1028	2	0	162	2	0	190	6	0	1476	7	0	2068	13	0	2664	22	0	52830	288	0	68321	4512	0	1233	4	0	1366	1	0	1739
2/21/22	1011	6	0	1395	9	0	614	6	0	1530	1	0	363	2	0	4188	8	0	1028	2	0	162	2	0	190	6	0	1476	7	0	2068	13	0	2664	22	0	60363	300	0	68325	4512	0	1233	4	0	1386	1	0	1751
2/22/22	1011	6	0	1413	9	0	614	6	0	1532	1	0	365	2	0	4233	8	0	1030	2	0	162	2	0	190	6	0	1476	7	0	2069	13	0	2664	22	0	66574	336	0	68330	4512	0	1233	4	0	1433	1	0	1754
2/23/22	1011	6	0	1422	9	0	614	6	0	1538	1	0	367	2	0	4285	8	0	1038	2	0	162	2	0	190	6	0	1476	7	0	2069	13	0	2664	22	0	75248	385	0	68344	4512	0	1233	4	0	1473	1	0	1757
2/24/22	1011	6	0	1432	9	0	614	6	0	1542	1	0	367	2	0	4345	8	0	1046	2	0	162	2	0	190	6	0	1476	7	0	2071	13	0	2664	22	0	84046	425	0	68347	4512	0	1233	4	0	1503	1	0	1761
2/25/22	1011	6	0	1437	9	0	616	6	0	1549	1	0	368	2	0	4434	8	0	1062	2	0	162	2	0	190	6	0	1476	7	0	2072	13	0	2664	22	0	94056	497	0	68347	4512	0	1233	4	0	1535	1	0	1767
2/26/22	1011	6	0	1447	9	0	616	6	0	1554	1	0	368	2	0	4517	8	0	1079	2	0	162	2	0	190	6	0	1476	7	0	2072	13	0	2664	22	0	168590	577	0	68349	4512	0	1233	4	0	1573	1	0	1773
2/27/22	1011	6	0	1467	9	0	616	6	0	1554	1	0	368	2	0	4610	8	0	1101	2	0	162	2	0	190	6	0	1476	7	0	2079	13	0	2664	22	0	219566	659	0	68354	4512	0	1233	4	0	1584	1	0	1774
2/28/22	1012	6	0	1479	9	0	620	6	0	1561	1	0	368	2	0	4685	8	0	1115	2	0	162	2	0	191	6	0	1476	7	0	2083	13	0	2666	22	0	275744	744	0	68357	4512	0	1233	4	0	1598	1	0	1779
3/1/22	1012	6	0	1484	9	0	622	6	0	1562	1	0	368	2	0	4800	8	0	1120	2	0	162	2	0	191	6	0	1476	7	0	2087	13	0	2667	22	0	331402	990	0	68367	4512	0	1234	4	0	1614	1	0	1779
3/2/22	1013	6	0	1495	9	0	622	6	0	1566	1	0	369	2	0	4894	8	0	1130	2	0	162	2	0	191	6	0	1477	7	0	2088	13	0	2672	22	0	407743	1168	0	68373	4512	0	1234	4	0	1621	1	0	1780
3/3/22	1013	6	0	1504	9	0	622	6	0	1568	1	0	369	2	0	5033	8	0	1159	2	0	162	2	0	191	6	0	1482	7	0	2092	13	0	2677	22	0	484734	1366	0	68377	4512	0	1234	4	0	1630	1	0	1781
3/4/22	1013	6	0	1513	9	0	623	6	0	1584	1	0	370	2	0	5158	8	0	1174	2	0	162	2	0	193	6	0	1488	7	0	2093	13	0	2680	22	0	557416	1554	0	68378	4512	0	1235	4	0	1638	1	0	1782
3/5/22	1013	6	0	1526	9	0	623	6	0	1586	1	0	371	2	0	5250	8	0	1196	2	0	162	2	0	193	6	0	1502	7	0	2093	13	0	2685	22	0	624999	1774	0	68378	4512	0	1235	4	0	1647	1	0	1787
3/6/22	1013	6	0	1532	9	0	624	6	0	1586	1	0	383	2	0	5370	8	0	1201	2	0	162	2	0	193	6	0	1511	7	0	2093	13	0	2690	22	0	664800	2007	0	68380	4512	0	1235	4	0	1654	1	0	1792
3/7/22	1013	6	0	1554	9	0	624	6	0	1587	1	0	400	2	0	5462	8	0	1219	2	0	162	2	0	193	6	0	1515	7	0	2094	13	0	2690	22	0	701195	2287	0	68380	4512	0	1235	4	0	1656	1	0	1802
3/8/22	1013	6	0	1565	9	0	624	6	0	1589	1	0	407	2	0	5508	8	0	1225	2	0	162	2	0	193	6	0	1526	7	0	2095	13	0	2690	22	0	739946	2578	0	68380	4512	0	1235	4	0	1659	1	0	1816
3/9/22	1013	6	0	1583	9	0	624	6	0	1590	1	0	407	2	0	5558	8	0	1237	2	0	162	2	0	193	6	0	1536	7	0	2098	13	0	2699	22	0	770407	2869	0	68380	4512	0	1235	4	0	1662	1	0	1830
3/10/22	1015	6	0	1603	9	0	626	6	0	1591	1	0	524	2	0	5620	8	0	1246	2	0	162	2	0	193	6	0	1552	7	0	2108	13	0	2703	22	0	801809	3150	0	68384	4512	0	1235	4	0	1664	1	0	1866
3/11/22	1016	6	0	1609	9	0	628	6	0	1592	1	0	535	2	0	5683	8	0	1256	2	0	162	2	0	193	6	0	1574	7	0	2111	13	0	2708	22	0	831190	3444	0	68386	4512	0	1236	4	0	1665	1	0	1886
3/12/22	1017	6	0	1627	9	0	636	6	0	1593	1	0	540	2	0	5779	8	0	1260	2	0	164	2	0	193	6	0	1607	7	0	2114	13	0	2709	22	0	858837	3729	0	68386	4512	0	1237	4	0	1666	1	0	1910
3/13/22	1017	6	0	1636	9	0	642	6	0	1604	1	0	553	2	0	5900	8	0	1271	2	0	164	2	0	193	6	0	1658	7	0	2121	13	0	2710	22	0	891267	3993	0	68386	4512	0	1237	4	0	1666	1	0	1927
3/14/22	1018	6	0	1651	9	0	652	6	0	1643	1	0	560	2	0	5968	8	0	1292	2	0	166	2	0	193	6	0	1671	7	0	2128	13	0	2711	22	0	918175	4279	0	68387	4512	0	1238	4	0	1666	1	0	1947
3/15/22	1020	6	0	1663	9	0	663	6	0	1643	1	0	560	2	0	6048	8	0	1321	2	0	168	2	0	193	6	0	1671	7	0	2143	13	0	2711	22	0	945940	4568	0	68388	4512	0	1238	4	0	1666	1	0	1960
3/16/22	1021	6	0	1675	9	0	667	6	0	1769	1	0	578	2	0	6152	8	0	1333	2	0	170	2	0	193	6	0	1747	7	0	2159	13	0	2713	22	0	975212	4847	0	68388	4512	0	1239	4	0	1666	1	0	1970
3/17/22	1021	6	0	1689	9	0	677	6	0	1885	1	0	594	2	0	6241	8	0	1347	2	0	170	2	0	193	6	0	1771	7	0	2175	13	0	2714	22	0	996862	5136	0	68388	4512	0	1241	4	0	1673	1	0	1974
3/18/22	1021	6	0	1700	9	0	680	6	0	1885	1	0	617	2	0	6306	8	0	1351	2	0	171	2	0	193	6	0	1775	7	0	2196	13	0	2715	22	0	1016944	5401	0	68388	4512	0	1247	4	0	1673	1	0	1977
3/19/22	1024	6	0	1715	9	0	683	6	0	2247	1	0	646	2	0	6379	8	0	1359	2	0	171	2	0	193	6	0	1796	7	0	2215	13	0	2718	22	0	1033541	5650	0	68391	4512	0	1253	4	0	1673	1	0	1978
3/20/22	1024	6	0	1723	9	0	684	6	0	2407	1	0	652	2	0	6424	8	0	1374	2	0	171	2	0	193	6	0	1847	7	0	2245	13	0	2719	22	0	1047690	5896	0	68391	4512	0	1281	4	0	1675	1	0	1978
3/21/22	1024	6	0	1733	9	0	686	6	0	2522	1	0	657	2	0	6461	8	0	1383	2	0	171	2	0	193	6	0	1858	7	0	2289	13	0	2726	22	0	1061758	6119	0	68391	4512	0	1289	4	0	1677	1	0	1981
3/22/22	1024	6	0	1738	9	0	687	6	0	2638	1	0	663	2	0	6484	8	0	1395	2	0	171	2	0	193	6	0	1867	7	0	2302	13	0	2738	22	0	1075910	6364	0	68391	4512	0	1301	4	0	1677	1	0	1983
3/23/22	1024	6	0	1742	9	0	687	6	0	2710	1	0	667	2	0	6500	8	0	1395	2	0	171	2	0	193	6	0	1875	7	0	2312	13	0	2748	22	0	1088150	6569	0	68391	4512	0	1308	4	0	1677	1	0	1991
3/24/22	1025	6	0	1747	9	0	687	6	0	2728	1	0	667	2	0	6515	8	0	1418	2	0	172	2	0	193	6	0	1899	7	0	2335	13	0	2758	22	0	1101224	6770	0	68391	4512	0	1308	4	0	1677	1	0	1992
3/25/22	1026	6	0	1755	9	0	688	6	0	2733	1	0	678	2	0	6526	8	0	1425	2	0	172	2	0	193	6	0	1918	7	0	2344	13	0	2761	22	0	1111629	6962	0	68391	4512	0	1311	4	0	1681	1	0	1998
3/26/22	1028	6	0	1757	9	0	688	6	0	2734	1	0	680	2	0	6536	8	0	1432	2	0	172	2	0	193	6	0	1928	7	0	2352	13	0	2775	22	0	1120470	7101	0	68391	4512	0	1316	4	0	1681	1	0	1999
3/27/22	1031	6	0	1759	9	0	688	6	0	2746	1	0	681	2	0	6546	8	0	1447	2	0	172	2	0	193	6	0	1935	7	0	2363	13	0	2785	22	0	1128507	7252	0	68391	4512	0	1316	4	0	1681	1	0	2002
3/28/22	1033	6	0	1762	9	0	688	6	0	2756	1	0	681	2	0	6557	8	0	1462	2	0	172	2	0	193	6	0	1941	7	0	2368	13	0	2788	22	0	1136192	7420	0	68391	4512	0	1319	4	0	1681	1	0	2005
3/29/22	1036	6	0	1765	9	0	689	6	0	2766	1	0	681	2	0	6572	8	0	1471	2	0	173	2	0	194	6	0	1947	7	0	2387	13	0	2814	22	0	1143788	7571	0	68391	4512	0	1322	4	0	1682	1	0	2006
3/30/22	1037	6	0	1767	9	0	691	6	0	2777	1	0	681	2	0	6586	8	0	1479	2	0	173	2	0	196	6	0	1952	7	0	2406	13	0	2829	22	0	1150769	7706	0	68391	4512	0	1324	4	0	1683	1	0	2011
3/31/22	1037	6	0	1769	9	0	691	6	0	2777	1	0	681	2	0	6592	8	0	1479	2	0	174	2	0	196	6	0	1952	7	0	2406	13	0	2829	22	0	1157415	7825	0	68391	4512	0	1324	4	0	1683	1	0	2011
4/1/22	1040	6	0	1777	9	0	691	6	0	2797	1	0	681	2	0	6596	8	0	1483	2	0	174	2	0	206	6	0	1956	7	0	2443	13	0	2833	22	0	1163238	7945	0	68391	4512	0	1330	4	0	1683	1	0	2032
4/2/22	1042	6	0	1777	9	0	691	6	0	2808	1	0	681	2	0	6608	8	0	1486	2	0	174	2	0	209	6	0	1957	7	0	2448	13	0	2833	22	0	1167713	8061	0	68391	4512	0	1331	4	0	1683	1	0	2037
4/3/22	1046	6	0	1781	9	0	691	6	0	2827	1	0	681	2	0	6621	8	0	1487	2	0	176	2	0	215	6	0	1960	7	0	2463	13	0	2835	22	0	1171422	8172	0	68391	4512	0	1332	4	0	1683	1	0	2047
4/4/22	1047	6	0	1791	9	0	691	6	0	2836	1	0	681	2	0	6630	8	0	1494	2	0	177	2	0	216	6	0	1966	7	0	2480	13	0	2838	22	0	1174560	8262	0	68391	4512	0	1332	4	0	1684	1	0	2054
4/5/22	1047	6	0	1795	9	0	692	6	0	2844	1	0	681	2	0	6642	8	0	1498	2	0	177	2	0	226	6	0	1972	7	0	2488	13	0	2838	22	0	1177814	8349	0	68391	4512	0	1333	4	0	1684	1	0	2057
4/6/22	1048	6	0	1800	9	0	692	6	0	2866	1	0	681	2	0	6643	8	0	1498	2	0	178	2	0	230	6	0	1975	7	0	2497	13	0	2839	22	0	1180591	8460	0	68391	4512	0	1334	4	0	1685	1	0	2060
4/7/22	1048	6	0	1809	9	0	692	6	0	2888	1	0	681	2	0	6655	8	0	1510	2	0	178	2	0	233	6	0	1976	7	0	2499	13	0	2839	22	0	1183235	8557	0	68391	4512	0	1335	4	0	1687	1	0	2073
4/8/22	1054	6	0	1817	9	0	693	6	0	2893	1	0	681	2	0	6664	8	0	1513	2	0	178	2	0	237	6	0	1978	7	0	2504	13	0	2840	22	0	1185727	8643	0	68391	4512	0	1335	4	0	1687	1	0	2078
4/9/22	1054	6	0	1821	9	0	693	6	0	2905	1	0	681	2	0	6681	8	0	1518	2	0	178	2	0	243	6	0	1981	7	0	2505	13	0	2840	22	0	1188262	8705	0	68392	4512	0	1335	4	0	1687	1	0	2083
4/10/22	1055	6	0	1822	9	0	693	6	0	2914	1	0	681	2	0	6703	8	0	1522	2	0	178	2	0	245	6	0	1981	7	0	2505	13	0	2840	22	0	1190183	8770	0	68392	4512	0	1335	4	0	1687	1	0	2090
4/11/22	1055	6	0	1826	9	0	693	6	0	2921	1	0	681	2	0	6723	8	0	1527	2	0	178	2	0	266	6	0	1981	7	0	2506	13	0	2843	22	0	1191590	8827	0	68393	4512	0	1335	4	0	1688	1	0	2104
4/12/22	1056	6	0	1826	9	0	693	6	0	2929	1	0	681	2	0	6749	8	0	1532	2	0	178	2	0	280	6	0	1982	7	0	2508	13	0	2846	22	0	1193023	8886	0	68394	4512	0	1337	4	0	1688	1	0	2109
4/13/22	1058	6	0	1828	9	0	693	6	0	2942	1	0	681	2	0	6797	8	0	1538	2	0	178	2	0	283	6	0	1984	7	0	2515	13	0	2850	22	0	1194295	8948	0	68394	4512	0	1337	4	0	1688	1	0	2113
4/14/22	1058	6	0	1831	9	0	694	6	0	2958	1	0	681	2	0	6821	8	0	1541	2	0	178	2	0	283	6	0	1984	7	0	2522	13	0	2851	22	0	1195338	9002	0	68395	4512	0	1337	4	0	1690	1	0	2115
4/15/22	1058	6	0	1832	9	0	694	6	0	2979	1	0	681	2	0	6847	8	0	1543	2	0	178	2	0	285	6	0	1984	7	0	2547	13	0	2851	22	0	1196284	9069	0	68395	4512	0	1338	4	0	1691	1	0	2120
4/16/22	1058	6	0	1832	9	0	694	6	0	2982	1	0	681	2	0	6879	8	0	1555	2	0	178	2	0	285	6	0	1984	7	0	2579	13	0	2854	22	0	1197078	9110	0	68395	4512	0	1339	4	0	1691	1	0	2122
4/17/22	1059	6	0	1839	9	0	694	6	0	2983	1	0	681	2	0	6907	8	0	1556	2	0	179	2	0	285	6	0	1984	7	0	2609	13	0	2856	22	0	1197825	9139	0	68395	4512	0	1339	4	0	1692	1	0	2129
4/18/22	1060	6	0	1842	9	0	694	6	0	2984	1	0	681	2	0	6931	8	0	1561	2	0	179	2	0	285	6	0	1985	7	0	2673	13	0	2859	22	0	1198438	9159	0	68396	4512	0	1340	4	0	1693	1	0	2140
4/19/22	1060	6	0	1844	9	0	694	6	0	2986	1	0	681	2	0	6946	8	0	1561	2	0	179	2	0	285	6	0	1986	7	0	2718	13	0	2862	22	0	1199038	9176	0	68396	4512	0	1343	4	0	1693	1	0	2148
4/20/22	1060	6	0	1845	9	0	694	6	0	2990	1	0	681	2	0	6955	8	0	1566	2	0	179	2	0	285	6	0	1987	7	0	2760	13	0	2863	22	0	1199706	9186	0	68396	4512	0	1346	4	0	1694	1	0	2156
4/21/22	1060	6	0	1846	9	0	694	6	0	2996	1	0	681	2	0	6961	8	0	1568	2	0	179	2	0	288	6	0	1988	7	0	2794	13	0	2866	22	0	1200334	9212	0	68396	4512	0	1349	4	0	1694	1	0	2163
4/22/22	1061	6	0	1854	9	0	694	6	0	3001	1	0	681	2	0	6972	8	0	1568	2	0	179	2	0	288	6	0	1992	7	0	2825	13	0	2871	22	0	1200908	9227	0	68397	4512	0	1358	4	0	1700	1	0	2169
4/23/22	1063	6	0	1876	9	0	694	6	0	3002	1	0	681	2	0	6981	8	0	1572	2	0	179	2	0	288	6	0	1993	7	0	2851	13	0	2878	22	0	1201431	9236	0	68398	4512	0	1362	4	0	1706	1	0	2175
4/24/22	1063	6	0	1891	9	0	694	6	0	3005	1	0	681	2	0	6986	8	0	1573	2	0	179	2	0	288	6	0	1993	7	0	2877	13	0	2883	22	0	1201860	9249	0	68398	4512	0	1374	4	0	1716	1	0	2180
4/25/22	1064	6	0	1923	9	0	694	6	0	3008	1	0	681	2	0	6992	8	0	1577	2	0	179	2	0	288	6	0	1995	7	0	2895	13	0	2891	22	0	1202291	9267	0	68398	4512	0	1376	4	0	1723	1	0	2182
4/26/22	1065	6	0	1954	9	0	695	6	0	3009	1	0	681	2	0	6993	8	0	1579	2	0	179	2	0	288	6	0	1996	7	0	2920	13	0	2894	22	0	1202638	9274	0	68398	4512	0	1378	4	0	1730	1	0	2190
4/27/22	1065	6	0	2003	9	0	696	6	0	3011	1	0	681	2	0	6994	8	0	1579	2	0	179	2	0	288	6	0	1998	7	0	2931	13	0	2898	22	0	1203068	9282	0	68398	4512	0	1379	4	0	1739	1	0	2192
4/28/22	1065	6	0	2052	9	0	697	6	0	3014	1	0	681	2	0	7004	8	0	1581	2	0	179	2	0	288	6	0	1998	7	0	2936	13	0	2900	22	0	1203481	9287	0	68398	4512	0	1380	4	0	1742	1	0	2195
4/29/22	1065	6	0	2102	9	0	697	6	0	3018	1	0	681	2	0	7033	8	0	1583	2	0	179	2	0	288	6	0	1998	7	0	2938	13	0	2902	22	0	1203847	9298	0	68398	4512	0	1383	4	0	1748	1	0	2200
4/30/22	1065	6	0	2155	9	0	698	6	0	3019	1	0	681	2	0	7054	8	0	1584	2	0	179	2	0	288	6	0	1998	7	0	2943	13	0	2906	22	0	1204210	9308	0	68398	4512	0	1385	4	0	1750	1	0	2203
5/1/22	1065	6	0	2191	9	0	698	6	0	3022	1	0	681	2	0	7082	8	0	1587	2	0	179	2	0	288	6	0	1998	7	0	2952	13	0	2907	22	0	1204510	9313	0	68398	4512	0	1385	4	0	1751	1	0	2206
5/2/22	1065	6	0	2242	9	0	699	6	0	3031	1	0	681	2	0	7091	8	0	1590	2	0	179	2	0	288	6	0	1998	7	0	2965	13	0	2909	22	0	1204793	9318	0	68398	4512	0	1385	4	0	1752	1	0	2206
5/3/22	1065	6	0	2289	9	0	699	6	0	3035	1	0	681	2	0	7103	8	0	1590	2	0	179	2	0	288	6	0	1998	7	0	2972	13	0	2921	22	0	1205083	9325	0	68398	4512	0	1385	4	0	1752	1	0	2209
5/4/22	1065	6	0	2332	9	0	699	6	0	3037	1	0	681	2	0	7119	8	0	1592	2	0	179	2	0	288	6	0	1998	7	0	2977	13	0	2935	22	0	1205396	9328	0	68398	4512	0	1387	4	0	1752	1	0	2212
5/5/22	1065	6	0	2387	9	0	700	6	0	3051	1	0	681	2	0	7134	8	0	1592	2	0	180	2	0	288	6	0	2002	7	0	2982	13	0	2959	22	0	1205717	9333	0	68398	4512	0	1389	4	0	1752	1	0	2213
5/6/22	1065	6	0	2433	9	0	701	6	0	3053	1	0	681	2	0	7144	8	0	1592	2	0	180	2	0	288	6	0	2002	7	0	2983	13	0	2988	22	0	1206041	9344	0	68398	4512	0	1391	4	0	1752	1	0	2213
5/7/22	1065	6	0	2477	9	0	703	6	0	3058	1	0	681	2	0	7166	8	0	1593	2	0	180	2	0	288	6	0	2003	7	0	2983	13	0	3013	22	0	1206319	9344	0	68398	4512	0	1391	4	0	1753	1	0	2214
5/8/22	1065	6	0	2510	9	0	703	6	0	3062	1	0	681	2	0	7201	8	0	1594	2	0	180	2	0	288	6	0	2003	7	0	2983	13	0	3027	22	0	1206585	9346	0	68398	4512	0	1392	4	0	1753	1	0	2214
5/9/22	1065	6	0	2572	9	0	703	6	0	3064	1	0	681	2	0	7218	8	0	1597	2	0	181	2	0	288	6	0	2003	7	0	2983	13	0	3052	22	0	1206818	9347	0	68398	4512	0	1392	4	0	1753	1	0	2214
5/10/22	1065	6	0	2597	9	0	703	6	0	3077	1	0	681	2	0	7230	8	0	1600	2	0	181	2	0	288	6	0	2003	7	0	2983	13	0	3074	22	0	1207091	9352	0	68398	4512	0	1392	4	0	1753	1	0	2215
5/11/22	1065	6	0	2632	9	0	703	6	0	3081	1	0	681	2	0	7235	8	0	1605	2	0	182	2	0	288	6	0	2003	7	0	2983	13	0	3095	22	0	1207371	9355	0	68398	4512	0	1392	4	0	1753	1	0	2215
5/12/22	1065	6	0	2675	9	0	705	6	0	3096	1	0	681	2	0	7247	8	0	1607	2	0	182	2	0	288	6	0	2003	7	0	2983	13	0	3110	22	0	1207665	9356	0	68398	4512	0	1392	4	0	1753	1	0	2215
5/13/22	1065	6	0	2707	9	0	707	6	0	3114	1	0	681	2	0	7255	8	0	1609	2	0	182	2	0	288	6	0	2003	7	0	2983	13	0	3117	22	0	1207963	9359	0	68398	4512	0	1393	4	0	1753	1	0	2215
5/14/22	1065	6	0	2740	9	0	708	6	0	3121	1	0	681	2	0	7257	8	0	1610	2	0	184	2	0	288	6	0	2004	7	0	2983	13	0	3122	22	0	1208247	9360	0	68398	4512	0	1393	4	0	1753	1	0	2215
5/15/22	1065	6	0	2779	9	0	708	6	0	3128	1	0	681	2	0	7264	8	0	1610	2	0	185	2	0	288	6	0	2004	7	0	2983	13	0	3130	22	0	1208506	9361	0	68398	4512	0	1393	4	0	1753	1	0	2216
5/16/22	1065	6	0	2822	9	0	708	6	0	3138	1	0	681	2	0	7266	8	0	1610	2	0	185	2	0	288	6	0	2004	7	0	2983	13	0	3141	22	0	1208740	9361	0	68398	4512	0	1393	4	0	1753	1	0	2217
5/17/22	1065	6	0	2874	9	0	708	6	0	3147	1	0	681	2	0	7268	8	0	1611	2	0	185	2	0	288	6	0	2004	7	0	2983	13	0	3144	22	0	1209068	9361	0	68398	4512	0	1393	4	0	1753	1	0	2218
5/18/22	1065	6	0	2924	9	0	708	6	0	3154	1	0	681	2	0	7271	8	0	1611	2	0	185	2	0	288	6	0	2004	7	0	2983	13	0	3155	22	0	1209397	9365	0	68398	4512	0	1393	4	0	1753	1	0	2218
5/19/22	1065	6	0	2975	9	0	708	6	0	3163	1	0	681	2	0	7274	8	0	1613	2	0	185	2	0	288	6	0	2004	7	0	2983	13	0	3159	22	0	1209688	9366	0	68398	4512	0	1393	4	0	1753	1	0	2220
5/20/22	1065	6	0	3033	9	0	708	6	0	3172	1	0	681	2	0	7278	8	0	1615	2	0	185	2	0	288	6	0	2004	7	0	2983	13	0	3160	22	0	1209931	9370	0	68398	4512	0	1393	4	0	1753	1	0	2222
5/21/22	1065	6	0	3085	9	0	708	6	0	3179	1	0	681	2	0	7279	8	0	1617	2	0	185	2	0	288	6	0	2004	7	0	2983	13	0	3163	22	0	1210159	9370	0	68398	4512	0	1393	4	0	1753	1	0	2222
5/22/22	1065	6	0	3168	9	0	708	6	0	3188	1	0	681	2	0	7280	8	0	1617	2	0	185	2	0	288	6	0	2004	7	0	2983	13	0	3163	22	0	1210396	9370	0	68398	4512	0	1393	4	0	1753	1	0	2222
5/23/22	1065	6	0	3209	9	0	709	6	0	3193	1	0	681	2	0	7282	8	0	1619	2	0	185	2	0	288	6	0	2004	7	0	2983	13	0	3163	22	0	1210586	9370	0	68398	4512	0	1393	4	0	1753	1	0	2223
5/24/22	1065	6	0	3250	9	0	709	6	0	3201	1	0	681	2	0	7284	8	0	1621	2	0	185	2	0	288	6	0	2004	7	0	2983	13	0	3165	22	0	1210836	9370	0	68398	4512	0	1393	4	0	1753	1	0	2224
5/25/22	1065	6	0	3287	9	0	710	6	0	3212	1	0	681	2	0	7288	8	0	1622	2	0	185	2	0	288	6	0	2004	7	0	2983	13	0	3174	22	0	1211087	9372	0	68398	4512	0	1393	4	0	1753	1	0	2225
5/26/22	1065	6	0	3310	9	0	711	6	0	3220	1	0	681	2	0	7289	8	0	1622	2	0	185	2	0	288	6	0	2004	7	0	2983	13	0	3174	22	0	1211338	9374	0	68398	4512	0	1393	4	0	1753	1	0	2230
5/27/22	1065	6	0	3330	9	0	711	6	0	3232	1	0	681	2	0	7291	8	0	1626	2	0	185	2	0	288	6	0	2004	7	0	2983	13	0	3178	22	0	1211588	9375	0	68398	4512	0	1393	4	0	1753	1	0	2234
5/28/22	1065	6	0	3344	9	0	711	6	0	3247	1	0	681	2	0	7292	8	0	1627	2	0	185	2	0	288	6	0	2004	7	0	2984	13	0	3180	22	0	1211858	9376	0	68399	4512	0	1393	4	0	1753	1	0	2235
5/29/22	1065	6	0	3352	9	0	711	6	0	3251	1	0	681	2	0	7296	8	0	1629	2	0	185	2	0	288	6	0	2004	7	0	2984	13	0	3180	22	0	1212095	9376	0	68399	4512	0	1393	4	0	1753	1	0	2235
5/30/22	1065	6	0	3368	9	0	711	6	0	3258	1	0	681	2	0	7301	8	0	1632	2	0	185	2	0	288	6	0	2004	7	0	2984	13	0	3180	22	0	1212370	9378	0	68399	4512	0	1393	4	0	1753	1	0	2235
5/31/22	1065	6	0	3382	9	0	712	6	0	3262	1	0	681	2	0	7303	8	0	1634	2	0	185	2	0	288	6	0	2005	7	0	2984	13	0	3182	22	0	1212699	9378	0	68399	4512	0	1393	4	0	1753	1	0	2235
6/1/22	1065	6	0	3382	9	0	712	6	0	3262	1	0	681	2	0	7303	8	0	1634	2	0	185	2	0	288	6	0	2005	7	0	2984	13	0	3182	22	0	1213204	9379	0	68399	4512	0	1393	4	0	1753	1	0	2235
6/2/22	1065	6	0	3401	9	0	713	6	0	3271	1	0	681	2	0	7307	8	0	1638	2	0	185	2	0	288	6	0	2005	7	0	2984	13	0	3183	22	0	1213693	9380	0	68399	4512	0	1393	4	0	1756	1	0	2235
6/3/22	1065	6	0	3410	9	0	713	6	0	3285	1	0	681	2	0	7311	8	0	1639	2	0	185	2	0	288	6	0	2005	7	0	2984	13	0	3183	22	0	1214192	9382	0	68399	4512	0	1393	4	0	1767	1	0	2235
6/4/22	1065	6	0	3410	9	0	713	6	0	3285	1	0	681	2	0	7311	8	0	1639	2	0	185	2	0	288	6	0	2005	7	0	2984	13	0	3183	22	0	1214638	9382	0	68399	4512	0	1393	4	0	1767	1	0	2235
6/5/22	1065	6	0	3432	9	0	713	6	0	3295	1	0	681	2	0	7316	8	0	1641	2	0	185	2	0	288	6	0	2005	7	0	2984	13	0	3183	22	0	1215153	9386	0	68399	4512	0	1393	4	0	1794	1	0	2235
[truncated: 59 more columns]
