# Supplementary material for: A Deep Learning-Enhanced Compartmental Model and Its Application in Modeling Omicron in China
Source: Bioengineering (Basel). 2024 Sep 10;11(9):906. doi: 10.3390/bioengineering11090906 (PMC11428411; doi:10.3390/bioengineering11090906)
Supplement: Supplementary file 1 [file bioengineering-11-00906-s001.zip › Dataset_2.csv]

	confirm	suspect	dead	heal	nowConfirm	nowSevere	importedCase	deadRate	healRate	noInfect	localConfirm	noInfectH5	localConfirmH5	local_acc_confirm	susceptible	infectious	critical	removed	deceased
2/28/22	0	0	0	0	0	0	0	0	0	0	0	0	0	0	1439323776	0	0	0	0
3/1/22	18282	-2	246	667	17369	0	153	-0.2	-4.8	112	13	41	13	224	1439305494	17481	0	667	246
3/2/22	38831	-2	424	1376	37031	1	313	-0.3	-9.4	201	-12	75	-12	438	1439284945	37232	1	1376	424
3/3/22	58921	-4	622	2024	56275	-1	546	-0.5	-13.3	290	4	118	4	732	1439264855	56565	-1	2024	622
3/4/22	90634	0	810	2638	87186	-5	725	-0.7	-18.4	403	36	179	36	1013	1439233142	87589	-5	2638	810
3/5/22	109008	-2	1030	3486	104492	-5	879	-0.7	-20.8	550	147	298	147	1342	1439214768	105042	-5	3486	1030
3/6/22	128279	2	1263	4292	122724	-8	992	-0.8	-23	927	284	604	284	1669	1439195497	123651	-8	4292	1263
3/7/22	134368	1	1543	4790	128035	-10	1142	-0.7	-23.6	1310	404	920	404	1994	1439189408	129345	-10	4790	1543
3/8/22	149522	11	1834	5749	141939	-11	1246	-0.8	-25	1652	542	1225	542	2331	1439174254	143591	-11	5749	1834
3/9/22	161906	1	2125	6682	153099	-12	1372	-0.8	-26.1	2141	896	1638	896	2859	1439161870	155240	-12	6682	2125
3/10/22	170021	-4	2406	7702	159913	-13	1530	-0.7	-26.6	2875	1221	2313	1221	3414	1439153755	162788	-13	7702	2406
3/11/22	175780	-3	2700	8730	164350	-13	1642	-0.7	-26.9	3979	1632	3352	1632	4002	1439147996	168329	-13	8730	2700
3/12/22	181499	-7	2985	9859	168655	-13	1773	-0.6	-27.2	5190	3380	4529	3380	5940	1439142277	173845	-13	9859	2985
3/13/22	187442	-6	3249	10735	173458	-11	1873	-0.6	-27.5	5942	4658	5218	4658	7376	1439136334	179400	-11	10735	3249
3/14/22	195143	-5	3535	11259	180349	-11	1968	-0.6	-28.1	7553	8109	6768	8109	10978	1439128633	187902	-11	11259	3535
3/15/22	200610	-5	3824	12320	184466	-8	2060	-0.6	-28.3	8767	9926	7897	9926	12930	1439123166	193233	-8	12320	3824
3/16/22	205263	3	4103	13625	187535	-3	2151	-0.5	-28.4	9932	11163	9028	11163	14247	1439118513	197467	-3	13625	4103
3/17/22	209917	8	4392	15074	190451	-1	2224	-0.5	-28.4	11689	13343	10712	13343	16708	1439113859	202140	-1	15074	4392
3/18/22	214080	-4	4659	16762	192659	12	2295	-0.4	-28.4	13221	15267	12325	15267	18936	1439109696	205880	12	16762	4659
3/19/22	217631	-1	4908	18283	194440	16	2376	-0.4	-28.3	15099	16753	14229	16753	20673	1439106145	209539	16	18283	4908
3/20/22	221054	3	5154	19750	196150	20	2456	-0.4	-28.3	17230	18354	16397	18354	22700	1439102722	213380	20	19750	5154
3/21/22	224617	3	5377	20730	198510	23	2512	-0.3	-28.3	19058	20244	18249	20244	25038	1439099159	217568	23	20730	5377
3/22/22	228430	1	5622	22668	200140	31	2588	-0.3	-28.2	20903	22396	20139	22396	27705	1439095346	221043	31	22668	5622
3/23/22	231648	2	5827	25030	200791	31	2632	-0.3	-27.9	22965	23690	22292	23690	29759	1439092128	223756	31	25030	5827
3/24/22	234852	5	6028	27141	201683	31	2697	-0.2	-27.7	25949	24447	25319	24447	31125	1439088924	227632	31	27141	6028
3/25/22	236945	2	6220	29451	201274	31	2752	-0.2	-27.4	29753	24955	29171	24955	32460	1439086831	231027	31	29451	6220
3/26/22	239066	2	6359	31897	200810	34	2789	-0.2	-27	33411	25308	32898	25308	33714	1439084710	234221	34	31897	6359
3/27/22	241230	8	6510	33822	200898	39	2845	-0.2	-26.8	37552	25568	37019	25568	34989	1439082546	238450	39	33822	6510
3/28/22	243252	4	6678	35413	201162	40	2906	-0.2	-26.6	42328	25758	41844	25758	36282	1439080524	243490	40	35413	6678
3/29/22	245416	6	6829	37991	200596	43	2970	-0.1	-26.2	48324	26109	47882	26109	37911	1439078360	248920	43	37991	6829
3/30/22	248082	7	6964	40863	200255	47	3006	-0.1	-25.8	53814	26580	53437	26580	39750	1439075694	254069	47	40863	6964
3/31/22	250675	9	7083	43399	200193	47	3046	-0.1	-25.4	56777	28043	58784	28043	41577	1439073101	256970	47	43399	7083
4/1/22	264963	8	7203	49180	208580	39	3089	-0.2	-25.4	62789	25204	62496	25204	43706	1439058813	271369	39	49180	7203
4/2/22	273533	8	7319	53086	213128	38	3140	-0.2	-25.3	72592	24251	72312	24251	45212	1439050243	285720	38	53086	7319
4/3/22	275696	6	7430	55805	212461	35	3179	-0.2	-24.9	82267	23842	82028	23842	46617	1439048080	294728	35	55805	7430
4/4/22	277650	6	7520	58086	212044	44	3241	-0.2	-24.6	95706	23206	95505	23206	47852	1439046126	307750	44	58086	7520
4/5/22	279913	5	7607	61443	210863	56	3273	-0.2	-24.1	112853	22761	112665	22761	49267	1439043863	323716	56	61443	7607
4/6/22	282010	8	7718	63863	210429	66	3312	-0.2	-23.7	131851	22363	131683	22363	50590	1439041766	342280	66	63863	7718
4/7/22	285106	12	7815	67221	210070	58	3348	-0.2	-23.3	151596	12090	151456	12090	52166	1439038670	361666	58	67221	7815
4/8/22	287220	18	7901	70727	208592	60	3364	-0.2	-22.8	172918	21481	172811	21481	53516	1439036556	381510	60	70727	7901
4/9/22	289269	17	7964	74218	207087	61	3397	-0.2	-22.3	194851	21326	194749	21326	54867	1439034507	401938	61	74218	7964
4/10/22	291278	17	8029	76474	206775	57	3417	-0.2	-22	218799	20762	218725	20762	56051	1439032498	425574	57	76474	8029
4/11/22	293348	15	8086	78510	206752	58	3438	-0.2	-21.7	239527	20728	239465	20728	30694	1439030428	446279	58	78510	8086
4/12/22	295598	15	8145	81618	205835	68	3451	-0.2	-21.3	257277	20249	257221	20249	58836	1439028178	463112	68	81618	8145
4/13/22	299607	4	8207	85186	206214	59	3472	-0.2	-21	265133	21251	265114	21251	61856	1439024169	471347	59	85186	8207
4/14/22	304154	5	8261	88123	207770	57	3486	-0.2	-20.8	275535	23332	275571	23332	65342	1439019622	483305	57	88123	8261
4/15/22	309605	1	8328	92652	208634	55	3515	-0.2	-20.4	273579	24434	273633	24434	69238	1439014171	482213	55	92652	8328
4/16/22	314549	1	8369	95060	211120	59	3540	-0.2	-20.3	282717	26366	282752	26366	72767	1439009227	493837	59	95060	8369
4/17/22	318854	-6	8401	97344	213109	52	3559	-0.2	-20.2	281667	27467	281720	27467	75509	1439004922	494776	52	97344	8401
4/18/22	324040	-6	8428	99664	215948	56	3578	-0.3	-20.2	275402	28871	275473	28871	78825	1438999736	491350	56	99664	8428
4/19/22	328622	-5	8454	102626	217542	97	3586	-0.3	-20	265191	29274	265266	29274	81586	1438995154	482733	97	102626	8454
4/20/22	334238	-9	8472	105684	220082	204	3597	-0.3	-19.9	260165	29925	260245	29925	84427	1438989538	480247	204	105684	8472
4/21/22	339547	-9	8509	108071	222967	232	3611	-0.3	-19.9	248410	29332	248509	29332	86560	1438984229	471377	232	108071	8509
4/22/22	346577	-9	8536	111442	226599	218	3628	-0.3	-19.9	246251	29181	246373	29181	89548	1438977199	472850	218	111442	8536
4/23/22	369891	-9	8584	114346	246961	217	3642	-0.4	-21.2	248115	29181	246373	29181	91128	1438953885	495076	217	114346	8584
4/24/22	378814	-9	8648	117497	252669	255	3656	-0.5	-21.3	244246	29181	246373	29181	93808	1438944962	496915	255	117497	8648
4/25/22	376073	-9	8718	119882	257473	322	3671	-0.4	-20.7	245042	27260	245271	27260	95731	1438947703	502515	322	119882	8718
4/26/22	394324	-11	8773	113295	272256	299	3677	-0.5	-23.1	224152	25316	224375	25316	97555	1438929452	496408	299	113295	8773
4/27/22	404885	-11	8830	116230	279825	380	3686	-0.6	-23.3	207098	24060	207341	24060	99058	1438918891	486923	380	116230	8830
4/28/22	423042	-11	8889	124584	294969	398	3699	-0.6	-23.1	196116	26872	196340	26872	104717	1438900734	491085	398	124584	8889
4/29/22	436884	-11	8949	122454	305481	439	3713	-0.7	-24.4	189939	25140	190175	25140	106141	1438886892	495420	439	122454	8949
4/30/22	453005	-11	9000	126089	317916	428	3717	-0.7	-24.8	179265	22583	179500	22583	107061	1438870771	497181	428	126089	9000
5/1/22	470997	-11	9032	130908	331214	557	3736	-0.8	-25.1	179265	23429	179500	23429	107926	1438852779	510479	557	130908	9032
5/2/22	489282	-11	9060	135257	344957	596	3752	-0.8	-25.5	179265	14835	133338	14835	108310	1438834494	524222	596	135257	9060
5/3/22	512885	-10	9096	137424	366365	601	3761	-0.9	-26.5	127222	13097	127518	13097	108672	1438810891	493587	601	137424	9096
5/4/22	541836	-10	9117	139711	393008	631	3774	-1	-27.6	117640	11327	117939	11327	109045	1438781940	510648	631	139711	9117
5/5/22	572309	-10	9139	141456	421714	640	3792	-1	-28.8	110809	10252	111129	10252	109419	1438751467	532523	640	141456	9139
5/6/22	608911	-10	9173	143538	456200	568	3798	-1.1	-30.1	102838	8549	103174	8549	109770	1438714865	559038	568	143538	9173
5/7/22	655704	-10	9192	144813	501699	514	3808	-1.2	-31.8	200350	7758	97240	7758	110099	1438668072	702049	514	144813	9192
5/8/22	698450	-11	9217	145779	543454	510	3822	-1.3	-33.2	91467	7315	91818	7315	110514	1438625326	634921	510	145779	9217
5/9/22	739072	-11	9236	146834	583002	492	3830	-1.4	-34.4	86197	6651	86570	6651	110871	1438584704	669199	492	146834	9236
5/10/22	790270	-11	9260	147733	633277	465	3852	-1.5	-35.9	78829	6140	79189	6140	111195	1438533506	712106	465	147733	9260
5/11/22	847698	-10	9276	148427	689995	425	3867	-1.5	-37.3	74435	5795	74826	5795	111432	1438476078	764430	425	148427	9276
5/12/22	913492	-10	9296	149172	755024	378	3886	-1.6	-38.8	69673	5497	70051	5497	111763	1438410284	824697	378	149172	9296
5/13/22	978809	-10	9341	150133	819335	365	3909	-1.7	-40.1	60683	4892	61039	4892	112039	1438344967	880018	365	150133	9341
5/14/22	1043060	-11	9385	150671	883004	364	3922	-1.8	-41.3	57781	4682	58125	4682	112278	1438280716	940785	364	150671	9385
5/15/22	1111976	-11	9409	151379	951188	329	3933	-1.8	-42.5	51701	4203	52048	4203	112429	1438211800	1002889	329	151379	9409
5/16/22	1173909	-11	9439	151894	1012576	324	3946	-1.9	-43.4	49364	4096	50189	4096	112604	1438149867	1061940	324	151894	9439
5/17/22	1240018	-11	9480	152388	1078150	282	3959	-1.9	-44.3	46621	3764	47005	3764	112844	1438083758	1124771	282	152388	9480
5/18/22	1325382	-11	9526	152892	1162964	267	3980	-2	-45.4	44422	3576	44828	3576	113056	1437998394	1207386	267	152892	9526
5/19/22	1415042	-11	9586	153313	1252143	261	3997	-2	-46.4	42679	3451	43075	3451	113249	1437908734	1294822	261	153313	9586
5/20/22	1501013	-11	9640	153804	1337569	273	4017	-2.1	-47.2	40715	3452	41112	3452	113450	1437822763	1378284	273	153804	9640
5/21/22	1585857	-11	9702	154420	1421735	181	4029	-2.1	-48	36539	2942	36921	2942	113619	1437737919	1458274	181	154420	9702
5/22/22	1665562	-11	9756	154793	1501013	174	4042	-2.1	-48.7	37221	2813	34491	2813	113806	1437658214	1538234	174	154793	9756
5/23/22	1732023	-10	9797	155293	1566933	173	4057	-2.2	-49.2	29226	2490	29622	2490	113962	1437591753	1596159	173	155293	9797
5/24/22	1814549	-10	9839	155730	1648980	168	4072	-2.2	-49.8	24851	2228	25241	2228	114079	1437509227	1673831	168	155730	9839
5/25/22	1904088	-11	9918	156244	1737926	151	4098	-2.2	-50.3	21031	1911	21428	1911	114209	1437419688	1758957	151	156244	9918
5/26/22	1986149	-11	10025	156497	1819627	150	4120	-2.3	-50.8	18198	1798	18588	1798	114311	1437337627	1837825	150	156497	10025
5/27/22	2081087	-8	10152	156797	1914138	143	4145	-2.3	-51.4	16455	1618	16834	1618	114407	1437242689	1930593	143	156797	10152
5/28/22	2161835	-8	10280	157083	1994472	121	4173	-2.3	-51.8	15084	1437	15410	1437	114489	1437161941	2009556	121	157083	10280
5/29/22	2238475	-6	10425	157309	2270741	114	4187	-2.3	-52.2	15234	1254	13051	1254	114523	1437085301	2285975	114	157309	10425
5/30/22	2298655	-11	10536	157625	2130494	109	4209	-2.3	-52.4	15358	1245	11225	1245	114573	1437025121	2145852	109	157625	10536
5/31/22	2379381	-11	10626	157927	2210828	101	4222	-2.3	-52.8	9541	807	9916	807	114608	1436944395	2220369	101	157927	10626
6/1/22	2467732	-11	10749	158275	2298708	97	4241	-2.4	-53.2	8538	557	8914	557	114645	1436856044	2307246	97	158275	10749
6/2/22	2544782	-11	10894	158551	2375337	63	4258	-2.4	-53.5	8678	392	7893	392	114682	1436778994	2384015	63	158551	10894
6/3/22	2621405	-11	11038	158911	2451456	54	4283	-2.4	-53.7	6221	133	6564	133	114728	1436702371	2457677	54	158911	11038
6/4/22	2689635	-11	11190	159224	2519221	46	4306	-2.4	-54	5322	-79	5662	-79	114784	1436634141	2524543	46	159224	11190
6/5/22	2751799	-11	11318	159506	2580975	38	4312	-2.4	-54.2	4168	-292	4479	-292	114815	1436571977	2585143	38	159506	11318
